# Supplementary material for: Rediscovery by Whole Genome Sequencing: Classical Mutations and Genome Polymorphisms in Neurospora crassa
Source: G3 (Bethesda). 2011 Sep 1;1(4):303–16. doi: 10.1534/g3.111.000307 (PMC3276140; doi:10.1534/g3.111.000307)
Supplement: Supporting Information [file supp_1.4.303_FileS1.zip]

Archive with 7 entries (4 files):
- FileS1/
- FileS1/Merged_Indels_18_Nc_strains.txt
- FileS1/Merged_SNP_18_Nc_strains.txt
- __MACOSX/
- __MACOSX/FileS1/
- __MACOSX/FileS1/._Merged_SNP_18_Nc_strains.txt
- FileS1/supplemental data ReadMe.txt
