# Supplementary material for: Rediscovery by Whole Genome Sequencing: Classical Mutations and Genome Polymorphisms in Neurospora crassa
Source: G3 (Bethesda). 2011 Sep 1;1(4):303–16. doi: 10.1534/g3.111.000307 (PMC3276140; doi:10.1534/g3.111.000307)
Supplement: Supporting Information [file supp_1.4.303_FileS1.zip › FileS1/Merged_Indels_18_Nc_strains.txt]

supercont10.1_76670	106		NC	-1:C	76670	supercont10.1	*	8	0
supercont10.1_230208	106		NC	-1:C	230208	supercont10.1	+	3	0
supercont10.1_386624	106		NC	-1:G	386624	supercont10.1	*	47	0
supercont10.1_409158	106	NCU07496	CDS	6:TTGATG	409158	supercont10.1	*	25	1
supercont10.1_409171	106	NCU07496	CDS	-6:TGTCGA	409171	supercont10.1	*	11	0
supercont10.1_409549	106	NCU07496	CDS	-3:GGT	409549	supercont10.1	*	6	0
supercont10.1_409925	106	NCU07496	CDS	-12:TCTTCTTCTTCT	409925	supercont10.1	*	12	3
supercont10.1_410510	106	NCU07496	CDS	-3:GGG	410510	supercont10.1	*	34	0
supercont10.1_416409	106		NC	-6:TAGTTC	416409	supercont10.1	+	3	0
supercont10.1_416465	106		NC	1:C	416465	supercont10.1	+	4	0
supercont10.1_416518	106		NC	-2:TT	416518	supercont10.1	+	12	0
supercont10.1_416598	106		NC	1:T	416598	supercont10.1	+	8	0
supercont10.1_416977	106		NC	-3:ACC	416977	supercont10.1	*	55	0
supercont10.1_417469	106	NCU07495	5'	-1:T	417469	supercont10.1	*	38	0
supercont10.1_417679	106	NCU07495	5'	1:T	417679	supercont10.1	*	52	0
supercont10.1_419063	106	NCU07495	3'	-10:ACTGGTGGTA	419063	supercont10.1	*	33	0
supercont10.1_419219	106	NCU07495	3'	-4:GTCT	419219	supercont10.1	*	45	8
supercont10.1_419933	106		NC	1:A	419933	supercont10.1	+	8	0
supercont10.1_420322	106		NC	-1:A	420322	supercont10.1	*	24	1
supercont10.1_420484	106	NCU07494	Int	4:AAAG	420484	supercont10.1	*	24	2
supercont10.1_421946	106	NCU07493	3'	-1:T	421946	supercont10.1	*	10	0
supercont10.1_422003	106	NCU07493	3'	-1:T	422003	supercont10.1	*	4	0
supercont10.1_422804	106	NCU07493	CDS	-3:TGT	422804	supercont10.1	*	10	0
supercont10.1_422876	106	NCU07493	CDS	-3:CAC	422876	supercont10.1	*	31	7
supercont10.1_423143	106	NCU07493	CDS	6:CTTCGG	423143	supercont10.1	*	12	0
supercont10.1_423317	106	NCU07493	5'	1:G	423317	supercont10.1	*	19	4
supercont10.1_423435	106		NC	-1:G	423435	supercont10.1	*	11	0
supercont10.1_423964	106	NCU07492	CDS	-1:A	423964	supercont10.1	*	39	0
supercont10.1_424696	106	NCU07492	CDS	-3:GTT	424696	supercont10.1	*	43	0
supercont10.1_425350	106	NCU07492	CDS	6:GCCGGA	425350	supercont10.1	*	35	5
supercont10.1_426833	106	NCU07492	CDS	3:CCA	426833	supercont10.1	*	30	2
supercont10.1_427427	106	NCU07492	CDS	-6:GAAGGC	427427	supercont10.1	*	6	0
supercont10.1_427688	106	NCU07492	Int	1:A	427688	supercont10.1	+	5	1
supercont10.1_428956	106		NC	3:GAG	428956	supercont10.1	*	12	0
supercont10.1_429094	106		NC	-2:AT	429094	supercont10.1	*	3	0
supercont10.1_429112	106		NC	1:A	429112	supercont10.1	*	10	0
supercont10.1_431389	106		NC	1:A	431389	supercont10.1	*	54	1
supercont10.1_431573	106		NC	-1:A	431573	supercont10.1	*	4	0
supercont10.1_431715	106		NC	5:AATAG	431715	supercont10.1	*	26	5
supercont10.1_431767	106		NC	-5:TATGG	431767	supercont10.1	*	24	1
supercont10.1_432349	106		NC	-1:T	432349	supercont10.1	*	29	0
supercont10.1_432581	106		NC	-2:CA	432581	supercont10.1	+	4	0
supercont10.1_432860	106		NC	-4:AAGG	432860	supercont10.1	+	10	0
supercont10.1_433781	106		NC	-1:A	433781	supercont10.1	*	22	0
supercont10.1_433851	106		NC	-2:AC	433851	supercont10.1	*	15	0
supercont10.1_433880	106		NC	6:CACACA	433880	supercont10.1	*	6	0
supercont10.1_433931	106		NC	1:T	433931	supercont10.1	*	23	0
supercont10.1_434295	106		NC	-7:GCAGGCA	434295	supercont10.1	*	5	0
supercont10.1_434344	106		NC	-1:T	434344	supercont10.1	+	3	0
supercont10.1_434522	106		NC	-5:GTAGT	434522	supercont10.1	*	29	5
supercont10.1_434767	106		NC	4:GTAC	434767	supercont10.1	*	19	4
supercont10.1_434858	106		NC	1:C	434858	supercont10.1	*	41	2
supercont10.1_435286	106		NC	-1:T	435286	supercont10.1	*	33	0
supercont10.1_435496	106		NC	1:A	435496	supercont10.1	+	6	0
supercont10.1_435930	106		NC	8:TTGCCTAC	435930	supercont10.1	*	21	3
supercont10.1_435959	106		NC	4:CCCG	435959	supercont10.1	*	13	1
supercont10.1_436177	106		NC	-4:GCGG	436177	supercont10.1	*	18	0
supercont10.1_436253	106		NC	4:CCAC	436253	supercont10.1	*	28	5
supercont10.1_436521	106		NC	6:TCTACC	436521	supercont10.1	*	15	0
supercont10.1_436674	106		NC	-4:AGGC	436674	supercont10.1	+	7	1
supercont10.1_436862	106		NC	1:C	436862	supercont10.1	+	3	0
supercont10.1_436997	106		NC	-3:AAA	436997	supercont10.1	*	13	1
supercont10.1_437099	106		NC	-5:TATTC	437099	supercont10.1	*	21	0
supercont10.1_437309	106		NC	-4:TCCG	437309	supercont10.1	*	22	2
supercont10.1_437358	106		NC	-2:AA	437358	supercont10.1	*	24	0
supercont10.1_437613	106		NC	4:CTAC	437613	supercont10.1	*	21	5
supercont10.1_437655	106		NC	-4:CTAC	437655	supercont10.1	*	20	0
supercont10.1_437883	106		NC	-2:CA	437883	supercont10.1	*	42	8
supercont10.1_438229	106	NCU07489	Int	-1:A	438229	supercont10.1	*	28	5
supercont10.1_438319	106	NCU07489	Int	-1:C	438319	supercont10.1	*	10	0
supercont10.1_438402	106	NCU07489	Int	-1:A	438402	supercont10.1	*	25	0
supercont10.1_438478	106	NCU07489	Int	1:T	438478	supercont10.1	*	20	0
supercont10.1_440679	106	NCU07489	3'	1:G	440679	supercont10.1	*	41	5
supercont10.1_440981	106	NCU07489	3'	-3:GAC	440981	supercont10.1	*	25	1
supercont10.1_441218	106	NCU11435	3'	-1:G	441218	supercont10.1	*	17	0
supercont10.1_441960	106		NC	-3:TCT	441960	supercont10.1	+	3	0
supercont10.1_441994	106		NC	-1:A	441994	supercont10.1	*	4	0
supercont10.1_442651	106		NC	-5:TTCAG	442651	supercont10.1	*	8	0
supercont10.1_442722	106		NC	1:A	442722	supercont10.1	*	39	0
supercont10.1_442947	106		NC	1:T	442947	supercont10.1	*	48	0
supercont10.1_442986	106		NC	12:CTACCTACCTAC	442986	supercont10.1	*	6	0
supercont10.1_443233	106		NC	-2:CC	443233	supercont10.1	*	20	3
supercont10.1_443412	106		NC	6:TACAAA	443412	supercont10.1	*	5	0
supercont10.1_443489	106		NC	1:T	443489	supercont10.1	*	11	1
supercont10.1_443973	106		NC	5:CTGTG	443973	supercont10.1	*	25	0
supercont10.1_444025	106		NC	1:T	444025	supercont10.1	*	28	0
supercont10.1_444321	106		NC	-2:GC	444321	supercont10.1	*	4	0
supercont10.1_444498	106		NC	-1:T	444498	supercont10.1	*	30	0
supercont10.1_445718	106		NC	5:CTTAG	445718	supercont10.1	*	50	11
supercont10.1_446197	106		NC	2:TT	446197	supercont10.1	*	13	1
supercont10.1_446441	106		NC	1:T	446441	supercont10.1	*	9	0
supercont10.1_446559	106		NC	-1:A	446559	supercont10.1	*	26	0
supercont10.1_451734	106		NC	1:T	451734	supercont10.1	*	6	1
supercont10.1_451881	106		NC	-1:T	451881	supercont10.1	+	14	0
supercont10.1_451908	106		NC	-1:C	451908	supercont10.1	*	10	0
supercont10.1_452668	106		NC	-1:T	452668	supercont10.1	+	4	0
supercont10.1_452770	106		NC	-3:TTG	452770	supercont10.1	+	8	0
supercont10.1_453166	106		NC	-1:G	453166	supercont10.1	*	51	0
supercont10.1_453352	106		NC	-2:AA	453352	supercont10.1	+	8	1
supercont10.1_454870	106		NC	-2:GT	454870	supercont10.1	*	17	0
supercont10.1_454980	106		NC	4:AACG	454980	supercont10.1	*	3	0
supercont10.1_454992	106		NC	7:GTTCCCT	454992	supercont10.1	*	5	1
supercont10.1_455110	106		NC	4:CAAA	455110	supercont10.1	*	22	5
supercont10.1_456550	106		NC	-4:CTTC	456550	supercont10.1	*	28	0
supercont10.1_458968	106	NCU07484	Int	-18:TCTTCTTCTTCTTCTTCT	458968	supercont10.1	*	20	5
supercont10.1_459399	106	NCU07484	Int	-4:TACC	459399	supercont10.1	*	43	0
supercont10.1_460284	106	NCU07484	Int	-4:GATT	460284	supercont10.1	*	9	0
supercont10.1_462958	106		NC	4:TAGG	462958	supercont10.1	*	48	7
supercont10.1_463380	106		NC	4:GGGA	463380	supercont10.1	+	23	3
supercont10.1_463685	106		NC	1:C	463685	supercont10.1	*	7	0
supercont10.1_464096	106		NC	1:T	464096	supercont10.1	+	5	1
supercont10.1_464206	106		NC	-4:TAGG	464206	supercont10.1	+	10	2
supercont10.1_466604	106	NCU07483	CDS	-3:TCA	466604	supercont10.1	*	39	1
supercont10.1_466974	106		NC	4:TATG	466974	supercont10.1	+	19	3
supercont10.1_468905	106		NC	2:AT	468905	supercont10.1	+	6	1
supercont10.1_469256	106		NC	-1:A	469256	supercont10.1	*	30	0
supercont10.1_469823	106		NC	1:C	469823	supercont10.1	+	17	0
supercont10.1_470210	106		NC	-3:AAG	470210	supercont10.1	+	8	0
supercont10.1_470245	106		NC	5:AAGGG	470245	supercont10.1	*	7	0
supercont10.1_470326	106		NC	2:AG	470326	supercont10.1	+	5	0
supercont10.1_470928	106		NC	1:T	470928	supercont10.1	*	22	0
supercont10.1_471027	106		NC	1:C	471027	supercont10.1	+	15	2
supercont10.1_471263	106		NC	1:C	471263	supercont10.1	*	10	1
supercont10.1_471332	106		NC	2:GA	471332	supercont10.1	*	29	1
supercont10.1_471577	106		NC	-3:AGG	471577	supercont10.1	*	19	0
supercont10.1_471786	106		NC	3:GAC	471786	supercont10.1	+	4	1
supercont10.1_472219	106		NC	1:C	472219	supercont10.1	*	40	0
supercont10.1_472922	106		NC	4:CAAC	472922	supercont10.1	*	27	4
supercont10.1_473270	106		NC	4:TAAG	473270	supercont10.1	*	14	2
supercont10.1_473299	106		NC	-3:TAG	473299	supercont10.1	*	7	0
supercont10.1_473347	106		NC	-1:A	473347	supercont10.1	*	29	0
supercont10.1_473764	106		NC	-5:CACCT	473764	supercont10.1	*	9	0
supercont10.1_473843	106		NC	4:ATCT	473843	supercont10.1	*	14	1
supercont10.1_473881	106		NC	-6:GTAGGT	473881	supercont10.1	*	8	0
supercont10.1_474069	106		NC	-1:T	474069	supercont10.1	*	24	0
supercont10.1_474121	106		NC	1:C	474121	supercont10.1	*	30	5
supercont10.1_474389	106		NC	-1:T	474389	supercont10.1	*	23	0
supercont10.1_474509	106		NC	1:C	474509	supercont10.1	*	7	0
supercont10.1_474644	106		NC	1:A	474644	supercont10.1	*	20	0
supercont10.1_478349	106		NC	-3:TGT	478349	supercont10.1	+	12	0
supercont10.1_480553	106	NCU07480	CDS	-3:TGC	480553	supercont10.1	+	4	0
supercont10.1_481365	106	NCU07480	CDS	1:G	481365	supercont10.1	+	4	0
supercont10.1_486820	106	NCU07479	Int	-4:GTAG	486820	supercont10.1	+	14	0
supercont10.1_487058	106	NCU07479	Int	3:GAC	487058	supercont10.1	*	17	4
supercont10.1_487393	106	NCU07479	CDS	3:CGG	487393	supercont10.1	+	3	0
supercont10.1_491572	106	NCU07478	3'	1:C	491572	supercont10.1	+	8	1
supercont10.1_491765	106	NCU07478	3'	4:ACAG	491765	supercont10.1	*	6	0
supercont10.1_491784	106	NCU07478	3'	1:A	491784	supercont10.1	*	6	0
supercont10.1_495292	106	NCU07477	CDS	3:TAA	495292	supercont10.1	*	22	0
supercont10.1_495379	106	NCU07477	CDS	3:TGT	495379	supercont10.1	*	24	1
supercont10.1_499018	106		NC	3:CAC	499018	supercont10.1	*	46	8
supercont10.1_499170	106		NC	3:TGA	499170	supercont10.1	*	32	4
supercont10.1_499457	106		NC	-3:GTA	499457	supercont10.1	*	49	0
supercont10.1_500017	106		NC	2:GC	500017	supercont10.1	*	29	2
supercont10.1_500069	106		NC	1:C	500069	supercont10.1	*	26	0
supercont10.1_500393	106		NC	4:CATC	500393	supercont10.1	+	6	0
supercont10.1_502422	106		NC	1:G	502422	supercont10.1	*	73	0
supercont10.1_504630	106	NCU07476	CDS	3:GGC	504630	supercont10.1	+	3	0
supercont10.1_504652	106	NCU07476	CDS	-12:TGTTCGTAGTCA	504652	supercont10.1	*	9	0
supercont10.1_505222	106		NC	3:TTA	505222	supercont10.1	*	32	1
supercont10.1_505278	106		NC	-4:AACT	505278	supercont10.1	*	4	0
supercont10.1_505442	106		NC	-1:T	505442	supercont10.1	+	5	1
supercont10.1_505862	106		NC	-3:ATC	505862	supercont10.1	+	7	1
supercont10.1_505914	106		NC	-6:GGTGGT	505914	supercont10.1	*	12	0
supercont10.1_506134	106		NC	1:A	506134	supercont10.1	+	18	0
supercont10.1_506294	106		NC	-4:GTGA	506294	supercont10.1	*	3	0
supercont10.1_506702	106		NC	4:GAGC	506702	supercont10.1	+	3	0
supercont10.1_506807	106		NC	-4:TCCG	506807	supercont10.1	+	6	0
supercont10.1_506864	106		NC	3:TTA	506864	supercont10.1	+	5	0
supercont10.1_507452	106		NC	-1:G	507452	supercont10.1	*	13	0
supercont10.1_507491	106		NC	4:GTTT	507491	supercont10.1	*	21	0
supercont10.1_507586	106		NC	4:ACCT	507586	supercont10.1	*	16	0
supercont10.1_507718	106		NC	-2:GA	507718	supercont10.1	*	30	0
supercont10.1_507987	106	NCU07475	3'	-1:G	507987	supercont10.1	*	11	0
supercont10.1_508219	106	NCU07475	CDS	3:TGG	508219	supercont10.1	*	19	0
supercont10.1_508686	106	NCU07475	Int	-3:GAG	508686	supercont10.1	*	27	0
supercont10.1_509179	106		NC	5:TTCAG	509179	supercont10.1	+	9	0
supercont10.1_509209	106		NC	-2:AA	509209	supercont10.1	+	4	0
supercont10.1_509399	106		NC	-1:T	509399	supercont10.1	+	25	0
supercont10.1_509640	106		NC	-4:ATGG	509640	supercont10.1	+	7	0
supercont10.1_509880	106		NC	-4:TACC	509880	supercont10.1	+	4	0
supercont10.1_511357	106		NC	8:CCAATGAG	511357	supercont10.1	+	3	0
supercont10.1_511573	106		NC	-3:GTC	511573	supercont10.1	*	13	1
supercont10.1_511778	106		NC	2:TA	511778	supercont10.1	*	10	0
supercont10.1_511974	106		NC	-3:GCA	511974	supercont10.1	+	7	0
supercont10.1_512229	106		NC	1:T	512229	supercont10.1	+	7	0
supercont10.1_512498	106	NCU07474	3'	4:ATGG	512498	supercont10.1	+	24	1
supercont10.1_512529	106	NCU07474	3'	-9:AACAACAAC	512529	supercont10.1	+	15	0
supercont10.1_513886	106	NCU07474	5'	-5:GTAGG	513886	supercont10.1	*	43	3
supercont10.1_513952	106		NC	-4:TAGG	513952	supercont10.1	*	29	0
supercont10.1_514233	106		NC	4:TACC	514233	supercont10.1	*	33	2
supercont10.1_518789	106	NCU07473	CDS	-3:ATG	518789	supercont10.1	*	12	3
supercont10.1_518928	106		NC	1:G	518928	supercont10.1	*	14	0
supercont10.1_518974	106		NC	-5:GGCAG	518974	supercont10.1	*	6	0
supercont10.1_520924	106	NCU07472	Int	1:C	520924	supercont10.1	*	46	0
supercont10.1_521576	106		NC	3:TGT	521576	supercont10.1	+	19	1
supercont10.1_523397	106	NCU07471	3'	-2:AT	523397	supercont10.1	*	50	0
supercont10.1_523922	106		NC	-1:C	523922	supercont10.1	+	22	0
supercont10.1_524123	106		NC	1:G	524123	supercont10.1	*	5	1
supercont10.1_524546	106		NC	4:ACAT	524546	supercont10.1	+	5	0
supercont10.1_524584	106		NC	5:TACCT	524584	supercont10.1	+	11	1
supercont10.1_524768	106		NC	4:CCAC	524768	supercont10.1	*	20	1
supercont10.1_525021	106		NC	4:GAGG	525021	supercont10.1	+	4	0
supercont10.1_525478	106		NC	3:GGT	525478	supercont10.1	*	5	0
supercont10.1_525737	106		NC	-2:AG	525737	supercont10.1	*	13	0
supercont10.1_525919	106		NC	4:TACC	525919	supercont10.1	+	4	0
supercont10.1_525979	106		NC	-1:A	525979	supercont10.1	+	11	1
supercont10.1_526066	106		NC	1:G	526066	supercont10.1	+	8	0
supercont10.1_526265	106		NC	4:CCTG	526265	supercont10.1	*	45	1
supercont10.1_526798	106		NC	2:CG	526798	supercont10.1	*	40	1
supercont10.1_527001	106		NC	-5:GCGTG	527001	supercont10.1	*	32	3
supercont10.1_527255	106		NC	2:GG	527255	supercont10.1	+	10	0
supercont10.1_527480	106		NC	-2:AA	527480	supercont10.1	*	27	0
supercont10.1_527515	106		NC	-2:CT	527515	supercont10.1	*	18	0
supercont10.1_527665	106		NC	-1:T	527665	supercont10.1	*	37	9
supercont10.1_527995	106		NC	2:AA	527995	supercont10.1	*	27	3
supercont10.1_528140	106		NC	2:CT	528140	supercont10.1	*	44	3
supercont10.1_528642	106		NC	5:TTTTG	528642	supercont10.1	*	27	5
supercont10.1_528955	106		NC	-2:AA	528955	supercont10.1	*	37	0
supercont10.1_530022	106		NC	1:T	530022	supercont10.1	*	9	0
supercont10.1_530147	106		NC	-4:TACT	530147	supercont10.1	*	37	1
supercont10.1_530331	106		NC	3:TTT	530331	supercont10.1	*	13	3
supercont10.1_530370	106		NC	-2:CG	530370	supercont10.1	+	9	0
supercont10.1_530452	106		NC	1:T	530452	supercont10.1	+	4	0
supercont10.1_531286	106	NCU07468	5'	-1:T	531286	supercont10.1	*	22	0
supercont10.1_531321	106	NCU07468	5'	-12:ACAACAACACAC	531321	supercont10.1	*	10	0
supercont10.1_531381	106	NCU07468	5'	2:CC	531381	supercont10.1	*	40	0
supercont10.1_532020	106	NCU07468	Int	-4:TTTT	532020	supercont10.1	*	41	0
supercont10.1_532848	106		NC	-13:TTTTTTGTTTTTT	532848	supercont10.1	*	13	0
supercont10.1_533225	106		NC	1:T	533225	supercont10.1	*	20	0
supercont10.1_533241	106		NC	3:GTT	533241	supercont10.1	*	11	0
supercont10.1_533452	106		NC	-1:A	533452	supercont10.1	*	4	0
supercont10.1_533495	106		NC	1:G	533495	supercont10.1	+	4	0
supercont10.1_533647	106		NC	-2:CG	533647	supercont10.1	*	11	0
supercont10.1_534395	106		NC	1:A	534395	supercont10.1	*	17	0
supercont10.1_534529	106		NC	9:GGGGTTAAG	534529	supercont10.1	*	5	1
supercont10.1_534583	106		NC	-1:A	534583	supercont10.1	*	5	0
supercont10.1_534683	106		NC	-1:T	534683	supercont10.1	*	11	0
supercont10.1_534716	106		NC	-4:TCCG	534716	supercont10.1	*	20	0
supercont10.1_535054	106		NC	-5:TGTAG	535054	supercont10.1	*	19	1
supercont10.1_535134	106		NC	-1:C	535134	supercont10.1	*	9	1
supercont10.1_535266	106		NC	4:TCCG	535266	supercont10.1	*	6	0
supercont10.1_535363	106		NC	1:A	535363	supercont10.1	*	11	0
supercont10.1_535825	106		NC	1:A	535825	supercont10.1	*	19	0
supercont10.1_535858	106		NC	4:ATCG	535858	supercont10.1	+	5	0
supercont10.1_535930	106		NC	-1:C	535930	supercont10.1	*	4	0
supercont10.1_535952	106		NC	4:TATG	535952	supercont10.1	*	8	2
supercont10.1_536032	106		NC	1:C	536032	supercont10.1	*	32	0
supercont10.1_536232	106	NCU07467	Int	1:C	536232	supercont10.1	*	13	0
supercont10.1_536252	106	NCU07467	Int	-4:AACG	536252	supercont10.1	*	10	0
supercont10.1_536363	106	NCU07467	5'	1:A	536363	supercont10.1	*	13	0
supercont10.1_536521	106	NCU07467	Int	4:AACA	536521	supercont10.1	*	46	7
supercont10.1_537129	106	NCU07467	3'	1:A	537129	supercont10.1	*	32	0
supercont10.1_537924	106	NCU07466	3'	1:C	537924	supercont10.1	*	49	0
supercont10.1_538370	106	NCU07466	Int	1:C	538370	supercont10.1	*	9	0
supercont10.1_538599	106	NCU07466	5'	-6:AGGTAG	538599	supercont10.1	+	18	0
supercont10.1_538710	106		NC	-5:CCAAA	538710	supercont10.1	*	13	0
supercont10.1_539473	106		NC	-10:AACGGAACTG	539473	supercont10.1	*	12	3
supercont10.1_539693	106		NC	-1:T	539693	supercont10.1	*	22	0
supercont10.1_540038	106	NCU07465	5'	1:A	540038	supercont10.1	*	33	0
supercont10.1_541793	106	NCU07464	Int	2:AA	541793	supercont10.1	*	24	0
supercont10.1_541936	106	NCU07464	CDS	-3:ATG	541936	supercont10.1	*	12	0
supercont10.1_542228	106	NCU07464	CDS	-1:A	542228	supercont10.1	+	4	0
supercont10.1_545021	106	NCU07463	CDS	-1:T	545021	supercont10.1	+	23	0
supercont10.1_546998	106		NC	-1:T	546998	supercont10.1	*	23	0
supercont10.1_547150	106		NC	-1:A	547150	supercont10.1	*	34	1
supercont10.1_547746	106		NC	3:CTT	547746	supercont10.1	+	10	0
supercont10.1_548031	106	NCU07462	Int	7:AGTGAGT	548031	supercont10.1	+	5	0
supercont10.1_548260	106	NCU07462	Int	-1:G	548260	supercont10.1	+	3	0
supercont10.1_548919	106		NC	4:ATCA	548919	supercont10.1	*	34	5
supercont10.1_551788	106	NCU07461	CDS	-3:TTG	551788	supercont10.1	*	45	5
supercont10.1_552653	106		NC	-5:GGGAC	552653	supercont10.1	*	27	0
supercont10.1_552767	106		NC	-1:C	552767	supercont10.1	*	5	0
supercont10.1_552783	106		NC	1:A	552783	supercont10.1	*	15	2
supercont10.1_553390	106	NCU07460	5'	4:TACT	553390	supercont10.1	*	49	1
supercont10.1_553441	106	NCU07460	Int	2:CT	553441	supercont10.1	*	13	2
supercont10.1_553878	106	NCU07460	5'	-1:C	553878	supercont10.1	*	57	0
supercont10.1_555467	106		NC	3:GGA	555467	supercont10.1	*	35	4
supercont10.1_555688	106		NC	1:C	555688	supercont10.1	+	14	2
supercont10.1_555802	106		NC	-4:GGTA	555802	supercont10.1	+	6	0
supercont10.1_555843	106		NC	-1:C	555843	supercont10.1	+	3	0
supercont10.1_555867	106		NC	-4:TCCA	555867	supercont10.1	+	3	0
supercont10.1_558750	106		NC	1:A	558750	supercont10.1	+	7	0
supercont10.1_558894	106		NC	-5:TACAT	558894	supercont10.1	+	3	0
supercont10.1_559336	106	NCU11436	3'	1:A	559336	supercont10.1	+	3	0
supercont10.1_560078	106	NCU11436	CDS	3:TGT	560078	supercont10.1	*	53	13
supercont10.1_562708	106	NCU07458	5'	-1:G	562708	supercont10.1	*	27	0
supercont10.1_562884	106		NC	3:TAC	562884	supercont10.1	*	16	2
supercont10.1_563231	106		NC	-4:GCCC	563231	supercont10.1	*	17	0
supercont10.1_564045	106		NC	-4:TTCA	564045	supercont10.1	*	42	1
supercont10.1_565999	106		NC	1:C	565999	supercont10.1	*	29	0
supercont10.1_566055	106	NCU07456	3'	-6:TATGTC	566055	supercont10.1	*	29	0
supercont10.1_567230	106		NC	-3:CCC	567230	supercont10.1	*	14	0
supercont10.1_567658	106		NC	1:A	567658	supercont10.1	*	39	0
supercont10.1_567988	106		NC	4:TAGG	567988	supercont10.1	*	29	1
supercont10.1_568237	106		NC	-2:CC	568237	supercont10.1	*	33	0
supercont10.1_568946	106	NCU07455	CDS	-3:ATT	568946	supercont10.1	*	18	3
supercont10.1_688656	106		NC	1:T	688656	supercont10.1	*	8	1
supercont10.1_694328	106		NC	1:G	694328	supercont10.1	*	27	0
supercont10.1_749138	106	NCU11438	Int	-1:G	749138	supercont10.1	*	38	2
supercont10.1_1572155	106	NCU02046	CDS	-1:C	1572155	supercont10.1	*	24	0
supercont10.1_2202777	106	NCU01869	Int	-1:G	2202777	supercont10.1	*	51	0
supercont10.1_2213943	106	NCU01865	CDS	-1:C	2213943	supercont10.1	*	44	0
supercont10.1_2374571	106		NC	-1:T	2374571	supercont10.1	*	34	0
supercont10.1_2374683	106		NC	-1:A	2374683	supercont10.1	*	27	0
supercont10.1_2376502	106		NC	-2:AT	2376502	supercont10.1	*	29	0
supercont10.1_2377567	106		NC	1:A	2377567	supercont10.1	*	11	0
supercont10.1_2377613	106		NC	1:A	2377613	supercont10.1	*	6	0
supercont10.1_2378109	106		NC	-1:A	2378109	supercont10.1	*	30	0
supercont10.1_2405313	106	NCU02463	Int	-1:T	2405313	supercont10.1	*	62	0
supercont10.1_2406285	106	NCU02463	3'	2:CT	2406285	supercont10.1	*	35	1
supercont10.1_2406384	106	NCU02463	3'	1:A	2406384	supercont10.1	*	27	0
supercont10.1_2409165	106		NC	4:TGCG	2409165	supercont10.1	*	40	3
supercont10.1_2409322	106		NC	1:A	2409322	supercont10.1	*	30	3
supercont10.1_2411076	106		NC	-4:TAGT	2411076	supercont10.1	*	45	1
supercont10.1_2413267	106	NCU02467	3'	1:G	2413267	supercont10.1	*	57	0
supercont10.1_2414633	106	NCU02467	5'	-1:C	2414633	supercont10.1	*	28	1
supercont10.1_2414714	106	NCU02467	5'	3:TTT	2414714	supercont10.1	*	22	3
supercont10.1_2414990	106		NC	-4:TAGG	2414990	supercont10.1	*	46	6
supercont10.1_2415229	106		NC	-6:CTGGGT	2415229	supercont10.1	*	20	2
supercont10.1_2415269	106		NC	1:A	2415269	supercont10.1	*	9	1
supercont10.1_2415407	106		NC	-4:AGTT	2415407	supercont10.1	*	41	2
supercont10.1_2416604	106	NCU02468	5'	-1:C	2416604	supercont10.1	*	59	1
supercont10.1_2423082	106		NC	1:T	2423082	supercont10.1	*	49	0
supercont10.1_2424088	106		NC	-4:GGAA	2424088	supercont10.1	*	26	0
supercont10.1_2425361	106		NC	-1:A	2425361	supercont10.1	*	34	0
supercont10.1_2427986	106		NC	1:G	2427986	supercont10.1	*	23	0
supercont10.1_2428068	106		NC	3:ATC	2428068	supercont10.1	*	3	0
supercont10.1_2428950	106	NCU02472	3'	2:TT	2428950	supercont10.1	*	47	1
supercont10.1_2429780	106	NCU02472	Int	-2:CC	2429780	supercont10.1	*	62	1
supercont10.1_2434340	106		NC	1:T	2434340	supercont10.1	*	21	1
supercont10.1_2440533	106		NC	1:A	2440533	supercont10.1	*	61	0
supercont10.1_2441020	106		NC	-1:G	2441020	supercont10.1	*	32	0
supercont10.1_2443406	106		NC	-2:CC	2443406	supercont10.1	+	7	0
supercont10.1_2451568	106		NC	-3:AAA	2451568	supercont10.1	*	36	0
supercont10.1_2454037	106		NC	-1:T	2454037	supercont10.1	*	9	1
supercont10.1_2455618	106		NC	1:A	2455618	supercont10.1	*	39	0
supercont10.1_2456031	106	NCU11239	3'	-1:T	2456031	supercont10.1	*	4	0
supercont10.1_2457023	106	NCU11239	Int	2:AT	2457023	supercont10.1	*	72	1
supercont10.1_2457893	106	NCU11239	5'	-1:T	2457893	supercont10.1	*	13	0
supercont10.1_2457918	106	NCU11239	5'	2:AG	2457918	supercont10.1	*	17	0
supercont10.1_2458246	106		NC	-2:AC	2458246	supercont10.1	*	24	0
supercont10.1_2458319	106		NC	4:TACC	2458319	supercont10.1	*	34	0
supercont10.1_2458395	106		NC	1:A	2458395	supercont10.1	*	20	3
supercont10.1_2460666	106	NCU11238	3'	3'	-1:A	2460666	supercont10.1	+	7	0
supercont10.1_2461106	106	NCU11238	3'	-4:CCGA	2461106	supercont10.1	*	27	0
supercont10.1_2463142	106	NCU11238	5'	1:T	2463142	supercont10.1	+	12	0
supercont10.1_2463156	106	NCU11238	5'	-4:TGAA	2463156	supercont10.1	+	3	0
supercont10.1_2463355	106		NC	2:AT	2463355	supercont10.1	*	11	0
supercont10.1_2463366	106		NC	-2:CC	2463366	supercont10.1	+	4	0
supercont10.1_2463571	106		NC	1:A	2463571	supercont10.1	*	18	0
supercont10.1_2464121	106		NC	1:T	2464121	supercont10.1	*	17	0
supercont10.1_2467527	106		NC	-2:GG	2467527	supercont10.1	*	44	6
supercont10.1_2469122	106		NC	-2:AT	2469122	supercont10.1	*	53	0
supercont10.1_2471431	106		NC	1:A	2471431	supercont10.1	*	34	0
supercont10.1_2471501	106		NC	-1:C	2471501	supercont10.1	*	52	0
supercont10.1_2471884	106		NC	-4:TAGG	2471884	supercont10.1	*	28	2
supercont10.1_2473062	106		NC	-1:A	2473062	supercont10.1	*	45	0
supercont10.1_2475674	106		NC	1:T	2475674	supercont10.1	*	21	2
supercont10.1_2478032	106		NC	-1:C	2478032	supercont10.1	*	36	0
supercont10.1_2481790	106	NCU02486	CDS	3:TCC	2481790	supercont10.1	*	5	1
supercont10.1_2484698	106		NC	4:ACAC	2484698	supercont10.1	*	10	2
supercont10.1_2485017	106		NC	1:A	2485017	supercont10.1	*	46	0
supercont10.1_2488849	106		NC	-3:TAT	2488849	supercont10.1	+	5	0
supercont10.1_2490168	106		NC	3:GTC	2490168	supercont10.1	*	8	0
supercont10.1_2490210	106		NC	3:AAA	2490210	supercont10.1	+	4	0
supercont10.1_2490361	106		NC	4:TACC	2490361	supercont10.1	*	44	5
supercont10.1_2500565	106		NC	-5:AACTG	2500565	supercont10.1	*	40	6
supercont10.1_2501493	106		NC	1:C	2501493	supercont10.1	*	5	1
supercont10.1_2501504	106		NC	-1:C	2501504	supercont10.1	+	3	0
supercont10.1_2502105	106	NCU02492	5'	1:C	2502105	supercont10.1	*	51	0
supercont10.1_2512373	106	NCU02494	Int	-1:A	2512373	supercont10.1	*	46	1
supercont10.1_2513831	106		NC	1:A	2513831	supercont10.1	*	38	0
supercont10.1_2514018	106		NC	-7:TACGCAG	2514018	supercont10.1	*	14	0
supercont10.1_2514105	106		NC	-10:CCCAATACGA	2514105	supercont10.1	*	22	0
supercont10.1_2525934	106	NCU02497	3'	2:AT	2525934	supercont10.1	+	16	0
supercont10.1_2526512	106		NC	1:A	2526512	supercont10.1	*	22	0
supercont10.1_2529219	106	NCU02498	Int	1:C	2529219	supercont10.1	*	29	0
supercont10.1_2529398	106	NCU02498	5'	-3:TAG	2529398	supercont10.1	+	13	0
supercont10.1_2529717	106	NCU02498	5'	-1:G	2529717	supercont10.1	*	39	5
supercont10.1_2530230	106		NC	-4:TACC	2530230	supercont10.1	*	17	2
supercont10.1_2530414	106		NC	-1:A	2530414	supercont10.1	*	14	0
supercont10.1_2531571	106		NC	-1:A	2531571	supercont10.1	+	15	0
supercont10.1_2531918	106	NCU02500	3'	2:AA	2531918	supercont10.1	*	34	0
supercont10.1_2533822	106		NC	3:GAG	2533822	supercont10.1	+	7	0
supercont10.1_2533891	106		NC	1:G	2533891	supercont10.1	*	15	0
supercont10.1_2534940	106	NCU02501	Int	-2:TG	2534940	supercont10.1	*	11	0
supercont10.1_2539195	106		NC	-1:A	2539195	supercont10.1	*	31	1
supercont10.1_2539325	106		NC	-2:CA	2539325	supercont10.1	*	4	0
supercont10.1_2543488	106		NC	-4:ATGG	2543488	supercont10.1	*	24	2
supercont10.1_2548083	106	NCU02505	Int	-1:C	2548083	supercont10.1	+	8	0
supercont10.1_2548135	106	NCU02505	Int	1:G	2548135	supercont10.1	+	3	0
supercont10.1_2548434	106	NCU02505	Int	1:A	2548434	supercont10.1	+	19	0
supercont10.1_2549995	106	NCU02505	Int	4:ATGG	2549995	supercont10.1	*	46	4
supercont10.1_2551045	106		NC	-1:G	2551045	supercont10.1	*	4	1
supercont10.1_2551187	106		NC	-1:T	2551187	supercont10.1	*	38	1
supercont10.1_2551516	106		NC	-4:TACG	2551516	supercont10.1	*	47	1
supercont10.1_2551996	106		NC	-5:TGACC	2551996	supercont10.1	*	14	1
supercont10.1_2552083	106		NC	1:A	2552083	supercont10.1	*	9	1
supercont10.1_2552113	106		NC	-2:AA	2552113	supercont10.1	*	4	0
supercont10.1_2552461	106		NC	-3:CGG	2552461	supercont10.1	*	55	3
supercont10.1_2553707	106		NC	-2:TT	2553707	supercont10.1	*	7	0
supercont10.1_2553762	106		NC	-1:G	2553762	supercont10.1	*	10	0
supercont10.1_2553987	106		NC	-3:CCC	2553987	supercont10.1	*	40	0
supercont10.1_2554501	106	NCU02507	3'	1:C	2554501	supercont10.1	*	57	0
supercont10.1_2555500	106	NCU02507	Int	1:C	2555500	supercont10.1	*	25	0
supercont10.1_2555780	106		NC	-2:CG	2555780	supercont10.1	*	20	0
supercont10.1_2555929	106		NC	1:A	2555929	supercont10.1	*	20	0
supercont10.1_2558322	106	NCU02509	3'	1:C	2558322	supercont10.1	*	33	3
supercont10.1_2558477	106	NCU02509	3'	1:A	2558477	supercont10.1	*	36	2
supercont10.1_2559091	106		NC	-1:T	2559091	supercont10.1	*	61	0
supercont10.1_2564983	106	NCU02510	5'	1:G	2564983	supercont10.1	*	31	0
supercont10.1_2565073	106		NC	-1:G	2565073	supercont10.1	*	37	1
supercont10.1_2565521	106		NC	5:TCCCG	2565521	supercont10.1	*	32	2
supercont10.1_2569076	106		NC	1:T	2569076	supercont10.1	*	19	0
supercont10.1_2569214	106		NC	1:T	2569214	supercont10.1	*	40	0
supercont10.1_2572426	106		NC	3:AAT	2572426	supercont10.1	*	29	7
supercont10.1_2573293	106		NC	-1:C	2573293	supercont10.1	*	39	0
supercont10.1_2575362	106		NC	1:T	2575362	supercont10.1	*	52	0
supercont10.1_2576856	106		NC	-1:G	2576856	supercont10.1	*	42	0
supercont10.1_2577300	106		NC	2:TT	2577300	supercont10.1	*	5	0
supercont10.1_2582062	106	NCU02514	Int	-3:GTT	2582062	supercont10.1	*	53	10
supercont10.1_2583496	106	NCU11471	Int	-1:C	2583496	supercont10.1	*	46	1
supercont10.1_2584202	106	NCU11471	CDS	3:CTT	2584202	supercont10.1	*	36	5
supercont10.1_2584299	106	NCU11471	CDS	-8:GTGTACTT	2584299	supercont10.1	*	43	4
supercont10.1_2587638	106	NCU02515	3'	1:T	2587638	supercont10.1	*	21	1
supercont10.1_2587686	106	NCU02515	3'	-1:A	2587686	supercont10.1	*	3	0
supercont10.1_2587718	106	NCU02515	3'	-2:AT	2587718	supercont10.1	+	3	0
supercont10.1_2591138	106		NC	-1:A	2591138	supercont10.1	*	62	1
supercont10.1_2591460	106		NC	-5:CTAGT	2591460	supercont10.1	*	65	5
supercont10.1_2592218	106	NCU02517	Int	-3:ACT	2592218	supercont10.1	*	24	1
supercont10.1_2592599	106		NC	-6:CTATGT	2592599	supercont10.1	*	32	2
supercont10.1_2595043	106		NC	4:CACG	2595043	supercont10.1	*	58	7
supercont10.1_2596781	106	NCU02519	5'	1:C	2596781	supercont10.1	*	50	0
supercont10.1_2602126	106		NC	2:AA	2602126	supercont10.1	*	69	3
supercont10.1_2602338	106		NC	-1:T	2602338	supercont10.1	*	32	0
supercont10.1_2605145	106		NC	-2:AC	2605145	supercont10.1	*	40	1
supercont10.1_2605925	106		NC	-3:ATC	2605925	supercont10.1	*	45	1
supercont10.1_2606577	106		NC	10:ACCTAGTCGG	2606577	supercont10.1	*	35	6
supercont10.1_2609224	106	NCU02523	CDS	1:C	2609224	supercont10.1	*	56	0
supercont10.1_2610887	106		NC	5:AAGGG	2610887	supercont10.1	*	46	8
supercont10.1_2612126	106		NC	2:TC	2612126	supercont10.1	*	33	1
supercont10.1_2613422	106		NC	-4:TGCA	2613422	supercont10.1	*	57	6
supercont10.1_2623813	106	NCU02525	CDS	-6:CAACAA	2623813	supercont10.1	*	44	11
supercont10.1_2625179	106		NC	1:G	2625179	supercont10.1	*	56	0
supercont10.1_2625923	106		NC	-1:C	2625923	supercont10.1	*	69	1
supercont10.1_2628255	106	NCU02526	5'	-7:TCTGAAA	2628255	supercont10.1	*	33	1
supercont10.1_2631803	106		NC	-1:T	2631803	supercont10.1	*	25	0
supercont10.1_2631876	106		NC	1:G	2631876	supercont10.1	*	31	0
supercont10.1_2638572	106	NCU02529	Int	1:T	2638572	supercont10.1	*	50	0
supercont10.1_2640004	106	NCU02530	5'	4:GACG	2640004	supercont10.1	*	51	3
supercont10.1_2640180	106		NC	4:TATG	2640180	supercont10.1	*	39	5
supercont10.1_2650892	106	NCU02534	3'	-1:T	2650892	supercont10.1	*	44	0
supercont10.1_2652284	106	NCU02535	CDS	3:GTG	2652284	supercont10.1	*	44	11
supercont10.1_2656350	106		NC	1:T	2656350	supercont10.1	*	34	0
supercont10.1_2656696	106		NC	1:T	2656696	supercont10.1	*	18	1
supercont10.1_2656911	106	NCU11474	5'	9:ACTCTGTGA	2656911	supercont10.1	+	24	5
supercont10.1_2657701	106	NCU11474	3'	-5:GGACG	2657701	supercont10.1	*	43	0
supercont10.1_2662230	106		NC	2:GT	2662230	supercont10.1	+	5	0
supercont10.1_2662295	106		NC	-1:C	2662295	supercont10.1	+	6	0
supercont10.1_2665318	106		NC	2:CG	2665318	supercont10.1	*	33	2
supercont10.1_2665699	106		NC	1:T	2665699	supercont10.1	*	13	0
supercont10.1_2669778	106	NCU02540	Int	-1:A	2669778	supercont10.1	+	5	0
supercont10.1_2669816	106	NCU02540	Int	-2:AA	2669816	supercont10.1	*	10	0
supercont10.1_2671304	106		NC	1:C	2671304	supercont10.1	*	43	7
supercont10.1_2674281	106		NC	1:G	2674281	supercont10.1	*	18	1
supercont10.1_2674415	106		NC	-1:T	2674415	supercont10.1	*	26	2
supercont10.1_2674817	106		NC	4:TACC	2674817	supercont10.1	*	60	15
supercont10.1_2684781	106		NC	4:TTTC	2684781	supercont10.1	*	70	4
supercont10.1_2686700	106	NCU02546	5'	-2:CC	2686700	supercont10.1	*	28	0
supercont10.1_2689478	106	NCU02546	3'	-1:A	2689478	supercont10.1	*	29	0
supercont10.1_2690091	106		NC	-2:CT	2690091	supercont10.1	*	56	1
supercont10.1_2691309	106	NCU02547	CDS	Int	1:A	2691309	supercont10.1	*	39	0
supercont10.1_2691913	106	NCU02547	3'	3'	-3:GAT	2691913	supercont10.1	*	36	5
supercont10.1_2694180	106		NC	1:C	2694180	supercont10.1	*	68	0
supercont10.1_2694520	106		NC	-1:T	2694520	supercont10.1	*	60	0
supercont10.1_2695165	106	NCU02549	Int	2:AA	2695165	supercont10.1	*	39	1
supercont10.1_2701534	106		NC	1:T	2701534	supercont10.1	*	6	0
supercont10.1_2701703	106		NC	-1:A	2701703	supercont10.1	+	19	0
supercont10.1_2701960	106		NC	3:ACG	2701960	supercont10.1	*	49	3
supercont10.1_2718055	106		NC	-1:G	2718055	supercont10.1	*	38	0
supercont10.1_2719778	106	NCU11477	Int	5:GTTTT	2719778	supercont10.1	*	61	14
supercont10.1_2720084	106		NC	-1:A	2720084	supercont10.1	*	40	0
supercont10.1_2720312	106		NC	-4:AGTG	2720312	supercont10.1	*	32	0
supercont10.1_2721180	106		NC	4:TAGG	2721180	supercont10.1	*	10	1
supercont10.1_2721227	106		NC	5:GACGG	2721227	supercont10.1	*	17	2
supercont10.1_2721300	106		NC	-4:TACC	2721300	supercont10.1	*	24	0
supercont10.1_2725410	106	NCU02556	3'	-1:T	2725410	supercont10.1	*	62	0
supercont10.1_2726973	106		NC	-3:ACA	2726973	supercont10.1	*	32	0
supercont10.1_2727080	106		NC	4:CCTG	2727080	supercont10.1	*	49	9
supercont10.1_2728749	106		NC	6:AAGTAA	2728749	supercont10.1	*	56	9
supercont10.1_2729378	106		NC	-2:AT	2729378	supercont10.1	*	9	0
supercont10.1_2730965	106		NC	-4:GCCC	2730965	supercont10.1	*	56	1
supercont10.1_2731720	106		NC	2:TC	2731720	supercont10.1	*	63	3
supercont10.1_2735642	106		NC	4:TAGG	2735642	supercont10.1	*	37	3
supercont10.1_2737618	106		NC	3:CCC	2737618	supercont10.1	*	32	1
supercont10.1_2737843	106		NC	-3:TGG	2737843	supercont10.1	*	32	0
supercont10.1_2739429	106	NCU02561	3'	-1:T	2739429	supercont10.1	*	55	2
supercont10.1_2739794	106		NC	-4:AAAA	2739794	supercont10.1	*	44	0
supercont10.1_2740351	106		NC	1:A	2740351	supercont10.1	*	48	1
supercont10.1_2750294	106	NCU02566	3'	-1:A	2750294	supercont10.1	*	7	0
supercont10.1_2754465	106	NCU02567	5'	9:CCTCGGGCT	2754465	supercont10.1	*	22	4
supercont10.1_2755203	106	NCU02567	CDS	-9:CTCATCTTC	2755203	supercont10.1	*	41	0
supercont10.1_2755878	106		NC	1:A	2755878	supercont10.1	*	33	0
supercont10.1_2755980	106		NC	1:T	2755980	supercont10.1	*	26	0
supercont10.1_2773491	106		NC	1:G	2773491	supercont10.1	*	45	0
supercont10.1_2774186	106		NC	1:C	2774186	supercont10.1	*	75	1
supercont10.1_2776666	106	NCU02573	5'	-5:GACGG	2776666	supercont10.1	*	24	4
supercont10.1_2776826	106		NC	-3:AAC	2776826	supercont10.1	*	24	0
supercont10.1_2779154	106		NC	4:TAGG	2779154	supercont10.1	*	64	7
supercont10.1_2782735	106	NCU02576	Int	-1:T	2782735	supercont10.1	*	45	0
supercont10.1_2785767	106		NC	1:T	2785767	supercont10.1	*	37	1
supercont10.1_3056608	106		NC	1:C	3056608	supercont10.1	*	36	0
supercont10.1_3083151	106		NC	-1:G	3083151	supercont10.1	*	6	0
supercont10.1_3525096	106	NCU09377	Int	Int	-1:A	3525096	supercont10.1	*	49	0
supercont10.1_3555547	106		NC	-1:C	3555547	supercont10.1	*	19	0
supercont10.1_3556128	106		NC	-1:C	3556128	supercont10.1	*	28	0
supercont10.1_3646992	106		NC	-1:T	3646992	supercont10.1	*	14	0
supercont10.1_3941967	106		NC	1:T	3941967	supercont10.1	*	8	0
supercont10.1_4356480	106		NC	-1:G	4356480	supercont10.1	*	44	1
supercont10.1_4560680	106		NC	-1:T	4560680	supercont10.1	+	4	1
supercont10.1_4589652	106	NCU03108	CDS	-1:G	4589652	supercont10.1	*	44	0
supercont10.1_4737617	106		NC	-1:C	4737617	supercont10.1	*	46	0
supercont10.1_5001384	106		NC	-1:T	5001384	supercont10.1	*	5	1
supercont10.1_5230773	106		NC	-1:A	5230773	supercont10.1	*	36	0
supercont10.1_5246159	106	NCU03300	Int	-1:T	5246159	supercont10.1	*	43	0
supercont10.1_5925278	106		NC	1:A	5925278	supercont10.1	*	7	0
supercont10.1_5955596	106		NC	1:T	5955596	supercont10.1	*	35	0
supercont10.1_6329642	106		NC	-1:A	6329642	supercont10.1	*	9	0
supercont10.1_6564287	106		NC	-1:A	6564287	supercont10.1	+	8	1
supercont10.1_6676524	106		NC	1:A	6676524	supercont10.1	*	53	0
supercont10.1_8253232	106		NC	-1:T	8253232	supercont10.1	*	5	0
supercont10.1_8328981	106		NC	-1:C	8328981	supercont10.1	*	28	0
supercont10.1_9085770	106	NCU11565	CDS	-6:CCCTCC	9085770	supercont10.1	*	25	3
supercont10.1_9086022	106	NCU11565	CDS	3:GAG	9086022	supercont10.1	*	4	0
supercont10.1_9086489	106		NC	1:A	9086489	supercont10.1	*	36	0
supercont10.1_9087076	106		NC	-1:T	9087076	supercont10.1	*	34	0
supercont10.1_9088270	106		NC	-1:A	9088270	supercont10.1	*	18	0
supercont10.1_9088616	106		NC	-8:CAACCGTC	9088616	supercont10.1	+	4	0
supercont10.1_9088899	106		NC	5:AATCA	9088899	supercont10.1	*	12	2
supercont10.1_9088978	106		NC	7:AGAAGTA	9088978	supercont10.1	+	10	0
supercont10.1_9089069	106		NC	1:C	9089069	supercont10.1	*	8	0
supercont10.1_9089107	106		NC	3:CTT	9089107	supercont10.1	*	7	0
supercont10.1_9089175	106		NC	-1:A	9089175	supercont10.1	*	18	0
supercont10.1_9089424	106		NC	3:CGG	9089424	supercont10.1	*	27	1
supercont10.1_9089616	106		NC	-1:A	9089616	supercont10.1	*	51	0
supercont10.1_9089811	106		NC	3:TTA	9089811	supercont10.1	*	37	6
supercont10.1_9089985	106		NC	-8:TACCACAG	9089985	supercont10.1	+	5	0
supercont10.1_9090044	106		NC	-1:G	9090044	supercont10.1	*	13	0
supercont10.1_9090113	106		NC	2:TT	9090113	supercont10.1	*	10	0
supercont10.1_9090255	106		NC	4:TACC	9090255	supercont10.1	*	19	1
supercont10.1_9090470	106		NC	3:TCT	9090470	supercont10.1	*	44	3
supercont10.1_9096319	106		NC	-1:G	9096319	supercont10.1	*	16	0
supercont10.1_9096437	106		NC	1:C	9096437	supercont10.1	*	19	0
supercont10.1_9096522	106		NC	-1:G	9096522	supercont10.1	+	19	0
supercont10.1_9096786	106		NC	-3:ATT	9096786	supercont10.1	*	41	0
supercont10.1_9096863	106		NC	-5:TGTAG	9096863	supercont10.1	*	49	4
supercont10.1_9097366	106		NC	-6:AAAAAA	9097366	supercont10.1	+	19	0
supercont10.1_9097507	106		NC	4:GTAT	9097507	supercont10.1	*	4	0
supercont10.1_9097541	106		NC	-3:ACT	9097541	supercont10.1	*	16	0
supercont10.1_9097680	106		NC	-2:CC	9097680	supercont10.1	*	17	1
supercont10.1_9097767	106		NC	1:C	9097767	supercont10.1	*	13	0
supercont10.1_9097818	106		NC	-4:GCCC	9097818	supercont10.1	*	29	0
supercont10.1_9103935	106		NC	-4:TAAG	9103935	supercont10.1	*	21	0
supercont10.1_9103975	106		NC	1:A	9103975	supercont10.1	+	18	0
supercont10.1_9104474	106		NC	-2:CA	9104474	supercont10.1	*	35	0
supercont10.1_9104603	106		NC	1:T	9104603	supercont10.1	*	16	0
supercont10.1_9104693	106		NC	1:C	9104693	supercont10.1	*	11	0
supercont10.1_9104748	106		NC	-3:CCA	9104748	supercont10.1	*	18	1
supercont10.1_9104819	106		NC	-1:C	9104819	supercont10.1	+	3	0
supercont10.1_9105008	106		NC	4:GGCT	9105008	supercont10.1	*	5	0
supercont10.1_9105100	106		NC	-1:T	9105100	supercont10.1	+	3	0
supercont10.1_9105207	106		NC	2:CC	9105207	supercont10.1	*	22	0
supercont10.1_9105389	106		NC	2:AT	9105389	supercont10.1	*	18	1
supercont10.1_9105475	106	NCU10987	CDS	-3:ATA	9105475	supercont10.1	*	7	0
supercont10.1_9108007	106		NC	1:G	9108007	supercont10.1	*	35	0
supercont10.1_9108166	106		NC	-4:TTAG	9108166	supercont10.1	*	10	0
supercont10.1_9108249	106		NC	-4:GCCC	9108249	supercont10.1	*	17	0
supercont10.1_9108494	106		NC	-1:G	9108494	supercont10.1	*	4	0
supercont10.1_9108606	106		NC	-1:T	9108606	supercont10.1	+	14	0
supercont10.1_9108915	106		NC	-4:AGAG	9108915	supercont10.1	*	20	2
supercont10.1_9109230	106		NC	-7:TCCTGAT	9109230	supercont10.1	*	34	5
supercont10.1_9109570	106		NC	-5:CTAGA	9109570	supercont10.1	*	27	1
supercont10.1_9109798	106		NC	-7:TCTCAGT	9109798	supercont10.1	*	31	4
supercont10.1_9113473	106	NCU02794	Int	-1:T	9113473	supercont10.1	*	4	0
supercont10.1_9114167	106		NC	-5:TCCTG	9114167	supercont10.1	*	17	0
supercont10.1_9114897	106		NC	-4:AGGT	9114897	supercont10.1	+	11	0
supercont10.1_9115678	106		NC	1:A	9115678	supercont10.1	*	11	0
supercont10.1_9117460	106		NC	3:TGA	9117460	supercont10.1	*	29	1
supercont10.1_9117485	106		NC	4:CTAC	9117485	supercont10.1	*	11	0
supercont10.1_9117729	106		NC	-4:CGTG	9117729	supercont10.1	*	20	0
supercont10.1_9117868	106		NC	2:AA	9117868	supercont10.1	*	19	0
supercont10.1_9123580	106	NCU02793	CDS	-3:ATC	9123580	supercont10.1	*	29	0
supercont10.1_9136350	106	NCU02793	CDS	-18:CCTGAGGAGGTGGAACTA	9136350	supercont10.1	*	37	8
supercont10.1_9137229	106	NCU02793	CDS	-3:ACA	9137229	supercont10.1	*	31	5
supercont10.1_9139059	106	NCU02793	CDS	6:TCTGCA	9139059	supercont10.1	*	9	0
supercont10.1_9140028	106	NCU02793	CDS	-3:CCC	9140028	supercont10.1	+	18	0
supercont10.1_9152199	106		NC	2:TA	9152199	supercont10.1	+	7	0
supercont10.1_9152228	106		NC	6:TAAAGG	9152228	supercont10.1	*	8	0
supercont10.1_9152341	106		NC	3:CGT	9152341	supercont10.1	+	30	0
supercont10.1_9152550	106		NC	3:TTA	9152550	supercont10.1	+	13	2
supercont10.1_9153796	106		NC	-1:A	9153796	supercont10.1	+	3	0
supercont10.1_9153848	106		NC	5:CATTC	9153848	supercont10.1	+	8	0
supercont10.1_9154095	106	NCU10282	3'	-2:CA	9154095	supercont10.1	*	4	0
supercont10.1_9154689	106	NCU10282	Int	1:G	9154689	supercont10.1	*	29	0
supercont10.1_9160335	106	NCU10282	Int	3:CTT	9160335	supercont10.1	*	32	7
supercont10.1_9160536	106	NCU10282	CDS	3:CCT	9160536	supercont10.1	*	32	4
supercont10.3_5100471	106	NCU08794	5'	3:TCC	5100471	supercont10.3	*	15	3
supercont10.3_5100731	106	NCU08794	Int	-1:C	5100731	supercont10.3	*	57	0
supercont10.3_5102904	106		NC	-5:AAAAA	5102904	supercont10.3	*	39	1
supercont10.3_5102921	106		NC	3:AGG	5102921	supercont10.3	*	5	1
supercont10.3_5102984	106		NC	1:A	5102984	supercont10.3	*	27	0
supercont10.3_5103220	106		NC	-1:T	5103220	supercont10.3	*	44	0
supercont10.3_5103675	106		NC	-1:A	5103675	supercont10.3	*	13	0
supercont10.3_5103698	106		NC	1:A	5103698	supercont10.3	*	19	0
supercont10.3_5104786	106	NCU08793	CDS	3:ACG	5104786	supercont10.3	*	40	9
supercont10.3_5105441	106	NCU08793	Int	3:TGG	5105441	supercont10.3	*	22	0
supercont10.3_5105505	106	NCU08793	CDS	-3:GGA	5105505	supercont10.3	*	13	2
supercont10.3_5105912	106	NCU08793	Int	-1:A	5105912	supercont10.3	*	7	0
supercont10.3_5106024	106	NCU08793	CDS	-6:AGTAGA	5106024	supercont10.3	*	9	0
supercont10.3_5106849	106		NC	1:A	5106849	supercont10.3	+	3	0
supercont10.3_5109521	106		NC	6:TAGAGG	5109521	supercont10.3	*	17	4
supercont10.3_5109557	106		NC	-4:TACC	5109557	supercont10.3	*	21	0
supercont10.3_5109972	106		NC	4:CGGG	5109972	supercont10.3	*	23	2
supercont10.3_5110256	106		NC	-1:A	5110256	supercont10.3	*	23	0
supercont10.3_5110575	106		NC	-1:T	5110575	supercont10.3	*	46	0
supercont10.3_5111285	106		NC	7:GAGGGCC	5111285	supercont10.3	*	22	2
supercont10.3_5111647	106		NC	-3:CAA	5111647	supercont10.3	*	42	0
supercont10.3_5111809	106	NCU08791	5'	1:G	5111809	supercont10.3	*	36	0
supercont10.3_5111924	106	NCU08791	5'	3:CCC	5111924	supercont10.3	*	14	1
supercont10.3_5111946	106	NCU08791	5'	3:CTC	5111946	supercont10.3	*	17	4
supercont10.3_5114456	106	NCU08791	3'	-1:T	5114456	supercont10.3	+	27	0
supercont10.3_5114570	106		NC	-1:T	5114570	supercont10.3	*	7	0
supercont10.3_5114948	106		NC	2:TG	5114948	supercont10.3	+	29	0
supercont10.3_5115378	106		NC	-4:ACCT	5115378	supercont10.3	+	18	2
supercont10.3_5115825	106	NCU08790	Int	-1:G	5115825	supercont10.3	+	8	0
supercont10.3_5115897	106	NCU08790	Int	1:A	5115897	supercont10.3	*	5	1
supercont10.3_5116165	106	NCU08790	CDS	-6:TTGGAA	5116165	supercont10.3	*	19	1
supercont10.3_5116537	106	NCU08790	CDS	-9:ATGGTTATA	5116537	supercont10.3	*	18	0
supercont10.3_5116954	106		NC	-2:AT	5116954	supercont10.3	+	5	0
supercont10.3_5117643	106		NC	-1:A	5117643	supercont10.3	*	15	0
supercont10.3_5118074	106		NC	1:A	5118074	supercont10.3	*	17	0
supercont10.3_5118120	106		NC	4:TGAG	5118120	supercont10.3	*	5	0
supercont10.3_5119137	106		NC	-3:AAA	5119137	supercont10.3	*	3	0
supercont10.3_5119278	106	NCU08789	Int	-1:T	5119278	supercont10.3	*	11	0
supercont10.3_5120576	106		NC	-4:TATG	5120576	supercont10.3	*	4	0
supercont10.3_5120595	106		NC	-4:TCCG	5120595	supercont10.3	+	10	0
supercont10.3_5120692	106		NC	8:CTCCAAAA	5120692	supercont10.3	*	18	2
supercont10.3_5120869	106		NC	-3:GTA	5120869	supercont10.3	*	47	2
supercont10.3_5122967	106		NC	-5:TCTTC	5122967	supercont10.3	*	30	1
supercont10.3_5124324	106	NCU08787	CDS	-6:CTCCTT	5124324	supercont10.3	*	24	4
supercont10.3_5124701	106	NCU08787	CDS	1:G	5124701	supercont10.3	*	3	0
supercont10.3_5126554	106		NC	-2:CA	5126554	supercont10.3	*	19	0
supercont10.3_5126647	106		NC	2:GA	5126647	supercont10.3	*	22	1
supercont10.3_5126788	106		NC	1:C	5126788	supercont10.3	*	20	0
supercont10.3_5126975	106		NC	-1:T	5126975	supercont10.3	*	23	0
supercont10.3_5127305	106		NC	-2:TC	5127305	supercont10.3	*	36	0
supercont10.3_5127391	106		NC	-1:C	5127391	supercont10.3	*	34	1
supercont10.3_5128052	106		NC	-4:TACC	5128052	supercont10.3	*	35	1
supercont10.3_5128258	106		NC	-1:A	5128258	supercont10.3	*	27	0
supercont10.3_5128349	106		NC	2:AG	5128349	supercont10.3	*	10	0
supercont10.3_5128442	106		NC	-2:TT	5128442	supercont10.3	+	8	0
supercont10.3_5128534	106		NC	1:T	5128534	supercont10.3	*	18	0
supercont10.3_5128738	106		NC	3:TCG	5128738	supercont10.3	+	20	2
supercont10.3_5128811	106		NC	3:TTT	5128811	supercont10.3	+	12	0
supercont10.3_5129213	106		NC	-1:T	5129213	supercont10.3	*	9	0
supercont10.3_5129290	106		NC	1:T	5129290	supercont10.3	*	30	0
supercont10.3_5129669	106		NC	3:ATG	5129669	supercont10.3	+	32	3
supercont10.3_5129737	106		NC	4:ATCG	5129737	supercont10.3	*	24	5
supercont10.3_5129766	106		NC	-2:TG	5129766	supercont10.3	*	23	0
supercont10.3_5130134	106		NC	-4:TACC	5130134	supercont10.3	*	27	2
supercont10.1_9160753	106	NCU10282	CDS	-18:CAGCAGCCGCAGCGGAAG	9160753	supercont10.1	*	8	2
supercont10.1_9160766	106	NCU10282	CDS	-3:GGA	9160766	supercont10.1	+	4	0
supercont10.1_9160976	106	NCU10282	CDS	3:TCC	9160976	supercont10.1	*	39	2
supercont10.1_9163201	106		NC	3:CAC	9163201	supercont10.1	*	13	3
supercont10.1_9175223	106		NC	-5:ACCCG	9175223	supercont10.1	+	6	0
supercont10.1_9175336	106		NC	-4:TAGG	9175336	supercont10.1	+	17	2
supercont10.1_9175661	106		NC	1:T	9175661	supercont10.1	*	24	1
supercont10.1_9175987	106	NCU02791	CDS	-3:AAC	9175987	supercont10.1	*	41	1
supercont10.1_9177531	106	NCU02791	CDS	3:GGC	9177531	supercont10.1	*	16	0
supercont10.1_9178672	106	NCU02791	CDS	-3:ACA	9178672	supercont10.1	*	45	11
supercont10.1_9179398	106	NCU02791	Int	-7:TTTTTTT	9179398	supercont10.1	+	10	0
supercont10.1_9179724	106	NCU02791	Int	1:A	9179724	supercont10.1	*	13	0
supercont10.1_9180398	106		NC	-3:TAG	9180398	supercont10.1	*	29	2
supercont10.1_9180432	106		NC	3:CTT	9180432	supercont10.1	*	31	1
supercont10.1_9180730	106	NCU02790	CDS	1:A	9180730	supercont10.1	+	7	0
supercont10.1_9318463	106		NC	1:A	9318463	supercont10.1	+	3	0
supercont10.1_9462779	106		NC	-1:C	9462779	supercont10.1	*	56	0
supercont10.1_9706331	106		NC	-2:AA	9706331	supercont10.1	+	4	1
supercont10.1_9739253	106		NC	1:T	9739253	supercont10.1	+	3	0
supercont10.1_9754883	106		NC	1:A	9754883	supercont10.1	*	7	0
supercont10.1_9755332	106		NC	2:AA	9755332	supercont10.1	*	13	0
supercont10.1_9798197	106		NC	1:A	9798197	supercont10.1	*	6	0
supercont10.1_9798237	106		NC	-1:C	9798237	supercont10.1	+	7	0
supercont10.2_97450	106	NCU09595	CDS	-1:G	97450	supercont10.2	*	38	0
supercont10.2_299735	106		NC	1:A	299735	supercont10.2	*	6	0
supercont10.2_776909	106		NC	-1:A	776909	supercont10.2	+	26	0
supercont10.2_953262	106	NCU03365	CDS	-1:T	953262	supercont10.2	*	35	0
supercont10.2_972946	106	NCU03360	CDS	-1:T	972946	supercont10.2	*	32	0
supercont10.2_1097508	106		NC	-1:A	1097508	supercont10.2	+	7	0
supercont10.2_1110016	106		NC	-1:A	1110016	supercont10.2	*	7	0
supercont10.2_1123489	106		NC	1:A	1123489	supercont10.2	*	19	0
supercont10.2_1282433	106		NC	-1:G	1282433	supercont10.2	*	10	1
supercont10.2_1357892	106		NC	-1:C	1357892	supercont10.2	*	39	0
supercont10.2_1580478	106	NCU05418	Int	-1:T	1580478	supercont10.2	*	4	1
supercont10.2_1798141	106		NC	1:T	1798141	supercont10.2	*	42	1
supercont10.2_2057921	106	NCU11158	3'	1:T	2057921	supercont10.2	*	31	4
supercont10.2_2131829	106		NC	1:A	2131829	supercont10.2	*	8	2
supercont10.2_2153857	106		NC	1:A	2153857	supercont10.2	*	21	3
supercont10.2_2176794	106	NCU11426	CDS	1:C	2176794	supercont10.2	*	53	0
supercont10.2_2279715	106		NC	1:T	2279715	supercont10.2	*	23	0
supercont10.2_2281765	106		NC	1:T	2281765	supercont10.2	*	48	0
supercont10.2_2642713	106		NC	1:G	2642713	supercont10.2	*	54	0
supercont10.2_2720298	106		NC	1:G	2720298	supercont10.2	*	39	1
supercont10.2_2760742	106	NCU01667	CDS	1:G	2760742	supercont10.2	*	54	1
supercont10.2_2835636	106		NC	1:T	2835636	supercont10.2	*	33	0
supercont10.2_2852553	106		NC	-2:GG	2852553	supercont10.2	*	36	0
supercont10.2_3256786	106	NCU01501	Int	1:A	3256786	supercont10.2	+	4	1
supercont10.2_3354710	106		NC	-5:TGGAT	3354710	supercont10.2	*	10	1
supercont10.2_3370371	106		NC	1:T	3370371	supercont10.2	*	8	0
supercont10.2_3484861	106		NC	-1:C	3484861	supercont10.2	*	26	0
supercont10.2_3487099	106		NC	-2:AA	3487099	supercont10.2	*	4	1
supercont10.2_3531700	106		NC	1:C	3531700	supercont10.2	*	64	0
supercont10.2_4039674	106		NC	-1:G	4039674	supercont10.2	*	22	3
supercont10.2_4116391	106		NC	1:A	4116391	supercont10.2	*	3	0
supercont10.2_4201949	106	NCU09350	Int	-1:G	4201949	supercont10.2	*	41	0
supercont10.2_4285882	106		NC	-1:C	4285882	supercont10.2	*	23	0
supercont10.3_1353	106		NC	-2:TA	1353	supercont10.3	+	6	0
supercont10.3_123563	106		NC	-1:T	123563	supercont10.3	*	61	0
supercont10.3_138248	106		NC	1:T	138248	supercont10.3	+	6	0
supercont10.3_302174	106		NC	-1:C	302174	supercont10.3	*	45	2
supercont10.3_349408	106		NC	1:A	349408	supercont10.3	*	3	0
supercont10.3_485080	106		NC	1:A	485080	supercont10.3	*	17	0
supercont10.3_563386	106		NC	1:T	563386	supercont10.3	*	20	0
supercont10.3_907494	106		NC	-1:G	907494	supercont10.3	*	11	0
supercont10.3_960428	106		NC	-1:G	960428	supercont10.3	*	11	0
supercont10.3_1042181	106		NC	-1:C	1042181	supercont10.3	*	41	0
supercont10.3_1054782	106		NC	-1:A	1054782	supercont10.3	*	18	0
supercont10.3_1368245	106		NC	-1:C	1368245	supercont10.3	*	33	0
supercont10.3_1429967	106		NC	1:C	1429967	supercont10.3	*	50	0
supercont10.3_1657646	106		NC	-1:G	1657646	supercont10.3	*	46	0
supercont10.3_2059766	106	NCU06251	Int	-1:C	2059766	supercont10.3	*	55	1
supercont10.3_2230720	106		NC	1:A	2230720	supercont10.3	*	3	0
supercont10.3_2387351	106	NCU00043	5'	-2:GG	2387351	supercont10.3	*	3	0
supercont10.3_2450057	106	NCU00055	CDS	1:C	2450057	supercont10.3	*	61	0
supercont10.3_2970879	106		NC	-1:T	2970879	supercont10.3	*	10	0
supercont10.3_3124854	106	NCU00237	CDS	-2:TT	3124854	supercont10.3	*	26	0
supercont10.3_3303460	106		NC	-1:A	3303460	supercont10.3	*	3	0
supercont10.3_3578436	106		NC	-1:C	3578436	supercont10.3	*	47	0
supercont10.3_3922861	106		NC	-1:A	3922861	supercont10.3	*	45	0
supercont10.3_4111542	106		NC	-1:G	4111542	supercont10.3	*	54	1
supercont10.3_4398206	106	NCU07553	CDS	-1:G	4398206	supercont10.3	*	26	0
supercont10.3_4813978	106		NC	-5:GTCAG	4813978	supercont10.3	+	15	0
supercont10.3_4814178	106		NC	-4:GTAG	4814178	supercont10.3	*	4	0
supercont10.3_4814296	106		NC	-1:G	4814296	supercont10.3	+	5	0
supercont10.3_4814432	106		NC	-1:T	4814432	supercont10.3	*	18	0
supercont10.3_4814507	106		NC	-4:GTAG	4814507	supercont10.3	*	30	0
supercont10.3_4814958	106		NC	-6:AACATG	4814958	supercont10.3	*	37	9
supercont10.3_4816103	106		NC	-1:G	4816103	supercont10.3	*	23	0
supercont10.3_4816168	106		NC	6:TAGAGG	4816168	supercont10.3	*	20	2
supercont10.3_4817174	106		NC	-1:A	4817174	supercont10.3	*	43	1
supercont10.3_4818341	106		NC	1:G	4818341	supercont10.3	+	12	1
supercont10.3_4818688	106		NC	-10:TTTTTGGGGG	4818688	supercont10.3	*	17	2
supercont10.3_4818861	106		NC	-4:TCCA	4818861	supercont10.3	*	23	0
supercont10.3_4820031	106	NCU08263	CDS	4:CGAG	4820031	supercont10.3	*	22	3
supercont10.3_4822629	106		NC	-1:T	4822629	supercont10.3	+	7	0
supercont10.3_4823254	106		NC	-2:TG	4823254	supercont10.3	+	16	1
supercont10.3_4825200	106		NC	-3:TTC	4825200	supercont10.3	+	26	0
supercont10.3_4825238	106		NC	-3:ATC	4825238	supercont10.3	*	17	0
supercont10.3_4825769	106	NCU11865	Int	4:TGCA	4825769	supercont10.3	*	17	1
supercont10.3_4825807	106	NCU11865	Int	1:A	4825807	supercont10.3	*	23	1
supercont10.3_4825978	106		NC	-1:T	4825978	supercont10.3	*	16	0
supercont10.3_4826010	106		NC	-4:TACC	4826010	supercont10.3	+	11	0
supercont10.3_4827581	106		NC	6:GTAGAG	4827581	supercont10.3	*	12	1
supercont10.3_4827618	106		NC	-4:TACC	4827618	supercont10.3	+	9	0
supercont10.3_4827987	106		NC	4:TTCC	4827987	supercont10.3	*	66	10
supercont10.3_4828634	106		NC	4:CTAG	4828634	supercont10.3	+	28	0
supercont10.3_4857245	106		NC	8:GATAATAG	4857245	supercont10.3	+	7	0
supercont10.3_4858332	106		NC	5:GACTG	4858332	supercont10.3	+	3	0
supercont10.3_4860229	106		NC	-1:A	4860229	supercont10.3	+	7	0
supercont10.3_4860280	106		NC	1:C	4860280	supercont10.3	+	17	0
supercont10.3_4863400	106	NCU08573	Int	-1:T	4863400	supercont10.3	*	19	0
supercont10.3_4866019	106		NC	-1:C	4866019	supercont10.3	+	8	0
supercont10.3_4866056	106		NC	6:CCCTTT	4866056	supercont10.3	+	3	0
supercont10.3_4866080	106		NC	-4:ATTG	4866080	supercont10.3	+	3	0
supercont10.3_4866167	106		NC	1:A	4866167	supercont10.3	+	15	2
supercont10.3_4866718	106		NC	3:CAT	4866718	supercont10.3	*	25	1
supercont10.3_4866875	106		NC	1:A	4866875	supercont10.3	*	33	0
supercont10.3_4867078	106		NC	-2:AA	4867078	supercont10.3	*	34	0
supercont10.3_4868115	106		NC	4:CCCG	4868115	supercont10.3	+	6	1
supercont10.3_4868339	106		NC	1:A	4868339	supercont10.3	+	4	0
supercont10.3_4868870	106		NC	1:C	4868870	supercont10.3	+	17	1
supercont10.3_4871026	106		NC	1:A	4871026	supercont10.3	+	6	0
supercont10.3_4871230	106		NC	1:A	4871230	supercont10.3	+	4	0
supercont10.3_4871394	106		NC	2:TT	4871394	supercont10.3	+	6	0
supercont10.3_4871472	106		NC	1:G	4871472	supercont10.3	+	6	0
supercont10.3_4871594	106		NC	-2:AT	4871594	supercont10.3	+	5	0
supercont10.3_4871622	106		NC	1:C	4871622	supercont10.3	*	16	0
supercont10.3_4871835	106		NC	-6:CTAGGA	4871835	supercont10.3	+	8	0
supercont10.3_4872820	106	NCU08571	Int	1:A	4872820	supercont10.3	+	9	0
supercont10.3_4873322	106		NC	-4:CCCG	4873322	supercont10.3	+	6	0
supercont10.3_4876186	106		NC	-1:A	4876186	supercont10.3	*	16	1
supercont10.3_4878364	106		NC	1:T	4878364	supercont10.3	*	3	0
supercont10.3_4879507	106		NC	1:T	4879507	supercont10.3	+	4	0
supercont10.3_4879967	106		NC	4:AACG	4879967	supercont10.3	+	3	0
supercont10.3_4880399	106		NC	2:AC	4880399	supercont10.3	*	29	0
supercont10.3_4882170	106		NC	1:T	4882170	supercont10.3	*	21	1
supercont10.3_4882284	106		NC	4:GTAT	4882284	supercont10.3	*	18	2
supercont10.3_4882742	106	NCU10396	CDS	4:GGCA	4882742	supercont10.3	*	11	2
supercont10.3_4882869	106	NCU10396	Int	1:G	4882869	supercont10.3	*	20	0
supercont10.3_4883198	106	NCU10396	Int	1:A	4883198	supercont10.3	*	31	0
supercont10.3_4883361	106	NCU10396	Int	-1:C	4883361	supercont10.3	*	22	0
supercont10.3_4885577	106	NCU08566	Int	-3:AAA	4885577	supercont10.3	*	42	0
supercont10.3_4887724	106	NCU08566	3'	-8:CTTGCTTG	4887724	supercont10.3	*	15	0
supercont10.3_4888057	106		NC	2:TG	4888057	supercont10.3	+	5	0
supercont10.3_4888172	106		NC	2:TG	4888172	supercont10.3	+	5	1
supercont10.3_4888989	106		NC	-2:CA	4888989	supercont10.3	*	24	0
supercont10.3_4894420	106		NC	1:A	4894420	supercont10.3	*	50	1
supercont10.3_4895221	106		NC	-3:TGG	4895221	supercont10.3	*	22	0
supercont10.3_4896032	106		NC	1:T	4896032	supercont10.3	*	53	0
supercont10.3_4896291	106	NCU08564	Int	1:T	4896291	supercont10.3	*	65	4
supercont10.3_4896601	106	NCU08564	CDS	1:T	4896601	supercont10.3	*	5	0
supercont10.3_4896918	106	NCU08564	CDS	-1:T	4896918	supercont10.3	*	10	0
supercont10.3_4897086	106	NCU08564	Int	-3:CAT	4897086	supercont10.3	+	10	0
supercont10.3_4897581	106		NC	-5:GGATG	4897581	supercont10.3	*	20	2
supercont10.3_4897622	106		NC	-8:GATATGTA	4897622	supercont10.3	*	29	0
supercont10.3_4898259	106		NC	-4:CGAT	4898259	supercont10.3	*	50	0
supercont10.3_4900999	106	NCU08563	Int	2:GG	4900999	supercont10.3	+	11	0
supercont10.3_4901178	106	NCU08563	Int	1:C	4901178	supercont10.3	*	37	1
supercont10.3_4902238	106	NCU08563	3'	-3:TCC	4902238	supercont10.3	*	5	0
supercont10.3_4902463	106	NCU08563	3'	3:ACT	4902463	supercont10.3	*	54	4
supercont10.3_4903550	106		NC	1:C	4903550	supercont10.3	*	49	0
supercont10.3_4903648	106		NC	-1:A	4903648	supercont10.3	+	10	0
supercont10.3_4903951	106		NC	-1:A	4903951	supercont10.3	+	7	0
supercont10.3_4904028	106		NC	4:TATG	4904028	supercont10.3	*	16	4
supercont10.3_4904726	106		NC	-3:CGC	4904726	supercont10.3	*	22	1
supercont10.3_4905049	106		NC	-1:C	4905049	supercont10.3	*	33	1
supercont10.3_4906262	106		NC	-3:TCA	4906262	supercont10.3	*	35	1
supercont10.3_4906470	106		NC	1:T	4906470	supercont10.3	*	59	1
supercont10.3_4906547	106		NC	-3:GTT	4906547	supercont10.3	*	40	3
supercont10.3_4907660	106	NCU08561	Int	-4:CCCC	4907660	supercont10.3	*	41	1
supercont10.3_4908767	106	NCU08561	3'	-3:TTG	4908767	supercont10.3	*	36	4
supercont10.3_4908832	106	NCU08561	3'	1:C	4908832	supercont10.3	*	11	0
supercont10.3_4908876	106	NCU08561	3'	2:TC	4908876	supercont10.3	+	6	0
supercont10.3_4908995	106	NCU08561	3'	-5:GGGGG	4908995	supercont10.3	*	34	0
supercont10.3_4909244	106		NC	2:TT	4909244	supercont10.3	*	44	5
supercont10.3_4909430	106		NC	1:A	4909430	supercont10.3	*	16	1
supercont10.3_4909550	106		NC	1:T	4909550	supercont10.3	*	17	4
supercont10.3_4909651	106		NC	-2:AT	4909651	supercont10.3	+	6	0
supercont10.3_4910030	106		NC	1:A	4910030	supercont10.3	+	12	1
supercont10.3_4910119	106		NC	-2:CA	4910119	supercont10.3	+	28	0
supercont10.3_4910575	106		NC	-7:TGTATTA	4910575	supercont10.3	*	39	2
supercont10.3_4910785	106		NC	-1:A	4910785	supercont10.3	*	5	0
supercont10.3_4911559	106		NC	4:ACCT	4911559	supercont10.3	*	65	15
supercont10.3_4912477	106		NC	-4:ACAT	4912477	supercont10.3	*	48	2
supercont10.3_4912512	106		NC	7:TCCGTCA	4912512	supercont10.3	*	29	1
supercont10.3_4913413	106		NC	1:G	4913413	supercont10.3	*	13	0
supercont10.3_4913429	106		NC	-1:C	4913429	supercont10.3	+	6	0
supercont10.3_4913570	106		NC	1:G	4913570	supercont10.3	+	27	1
supercont10.3_4915899	106		NC	-3:ACA	4915899	supercont10.3	*	46	0
supercont10.3_4916087	106		NC	-1:T	4916087	supercont10.3	+	5	0
supercont10.3_4916122	106		NC	-1:G	4916122	supercont10.3	+	4	0
supercont10.3_4916255	106		NC	3:ACT	4916255	supercont10.3	*	3	0
supercont10.3_4916559	106		NC	1:G	4916559	supercont10.3	*	8	2
supercont10.3_4916733	106		NC	5:TTCAC	4916733	supercont10.3	*	20	4
supercont10.3_4916858	106		NC	4:ACTC	4916858	supercont10.3	+	5	0
supercont10.3_4917124	106		NC	5:TTCCA	4917124	supercont10.3	+	3	0
supercont10.3_4917274	106		NC	5:AAGGG	4917274	supercont10.3	*	12	3
supercont10.3_4917392	106		NC	1:A	4917392	supercont10.3	*	5	0
supercont10.3_4917406	106		NC	-4:TTAG	4917406	supercont10.3	+	4	1
supercont10.3_4917492	106		NC	-4:CTAC	4917492	supercont10.3	*	17	1
supercont10.3_4917947	106		NC	-1:T	4917947	supercont10.3	+	7	0
supercont10.3_4917992	106		NC	-1:T	4917992	supercont10.3	*	14	0
supercont10.3_4918329	106		NC	4:TACA	4918329	supercont10.3	*	4	0
supercont10.3_4918525	106		NC	-4:GGAT	4918525	supercont10.3	*	18	0
supercont10.3_4918655	106		NC	-3:ATC	4918655	supercont10.3	*	14	0
supercont10.3_4918743	106		NC	-2:TT	4918743	supercont10.3	*	6	0
supercont10.3_4918766	106		NC	-4:TACG	4918766	supercont10.3	*	5	0
supercont10.3_4919104	106		NC	4:ACAT	4919104	supercont10.3	+	4	0
supercont10.3_4919322	106		NC	4:TAGG	4919322	supercont10.3	*	7	1
supercont10.3_4919504	106		NC	-4:ACCT	4919504	supercont10.3	+	19	2
supercont10.3_4919612	106		NC	-5:TACCT	4919612	supercont10.3	+	5	0
supercont10.3_4920022	106		NC	-2:TA	4920022	supercont10.3	+	4	0
supercont10.3_4920187	106		NC	4:TACC	4920187	supercont10.3	*	4	0
supercont10.3_4920202	106	NCU11868	3'	-4:TACC	4920202	supercont10.3	*	13	0
supercont10.3_4922559	106		NC	6:GTAGAG	4922559	supercont10.3	*	15	1
supercont10.3_4922602	106		NC	8:TCTTTCCA	4922602	supercont10.3	*	6	0
supercont10.3_4922621	106		NC	3:CAA	4922621	supercont10.3	*	18	2
supercont10.3_4922722	106		NC	-3:TAT	4922722	supercont10.3	*	18	1
supercont10.3_4923069	106		NC	-5:TGTTA	4923069	supercont10.3	*	28	4
supercont10.3_4923282	106	NCU11869	CDS	-6:TCCTCC	4923282	supercont10.3	*	25	0
supercont10.3_4923858	106	NCU11869	CDS	-3:ATC	4923858	supercont10.3	*	27	0
supercont10.3_4926412	106		NC	-1:T	4926412	supercont10.3	*	29	0
supercont10.3_4927269	106		NC	-1:C	4927269	supercont10.3	*	27	0
supercont10.3_4927849	106	NCU08558	CDS	-3:ACA	4927849	supercont10.3	*	10	2
supercont10.3_4928520	106	NCU08558	CDS	-3:CCT	4928520	supercont10.3	*	27	0
supercont10.3_4928599	106	NCU08558	CDS	-15:CGCCCCCTTCCCCAT	4928599	supercont10.3	*	20	0
supercont10.3_4929728	106	NCU08558	CDS	-3:GTC	4929728	supercont10.3	*	4	0
supercont10.3_4929866	106		NC	1:G	4929866	supercont10.3	+	15	1
supercont10.3_4930033	106		NC	1:A	4930033	supercont10.3	*	37	2
supercont10.3_4930199	106		NC	-1:T	4930199	supercont10.3	*	49	0
supercont10.3_4930670	106		NC	4:TACC	4930670	supercont10.3	*	60	7
supercont10.3_4931454	106		NC	3:ACT	4931454	supercont10.3	*	28	3
supercont10.3_4931866	106		NC	-1:A	4931866	supercont10.3	+	13	0
supercont10.3_4931892	106		NC	1:A	4931892	supercont10.3	+	3	0
supercont10.3_4932896	106		NC	1:A	4932896	supercont10.3	*	51	0
supercont10.3_4933265	106		NC	-2:TG	4933265	supercont10.3	*	66	0
supercont10.3_4936671	106		NC	4:TCCG	4936671	supercont10.3	*	18	2
supercont10.3_4936729	106		NC	4:TACC	4936729	supercont10.3	*	18	1
supercont10.3_4936910	106		NC	-4:ATGG	4936910	supercont10.3	*	32	0
supercont10.3_4936976	106		NC	-3:TCC	4936976	supercont10.3	*	31	0
supercont10.3_4937122	106		NC	1:A	4937122	supercont10.3	*	32	0
supercont10.3_4937490	106		NC	1:C	4937490	supercont10.3	*	44	0
supercont10.3_4937863	106		NC	1:T	4937863	supercont10.3	*	38	0
supercont10.3_4938258	106		NC	-2:TC	4938258	supercont10.3	+	9	0
supercont10.3_4938404	106		NC	-2:TG	4938404	supercont10.3	*	13	1
supercont10.3_4938799	106		NC	-1:T	4938799	supercont10.3	*	30	0
supercont10.3_4939140	106		NC	-2:AC	4939140	supercont10.3	*	11	1
supercont10.3_4939164	106		NC	-4:ACTG	4939164	supercont10.3	*	11	0
supercont10.3_4939364	106		NC	1:G	4939364	supercont10.3	*	28	1
supercont10.3_4939684	106		NC	-1:T	4939684	supercont10.3	*	5	0
supercont10.3_4939715	106		NC	4:ATGG	4939715	supercont10.3	*	18	0
supercont10.3_4940117	106		NC	-5:AACTG	4940117	supercont10.3	*	24	1
supercont10.3_4942301	106		NC	1:A	4942301	supercont10.3	*	37	1
supercont10.3_4945095	106		NC	1:T	4945095	supercont10.3	*	32	2
supercont10.3_4945489	106		NC	-1:T	4945489	supercont10.3	*	20	0
supercont10.3_4945763	106		NC	4:CTAC	4945763	supercont10.3	+	4	1
supercont10.3_4945853	106		NC	-1:C	4945853	supercont10.3	+	3	0
supercont10.3_4946505	106	NCU08554	3'	-1:C	4946505	supercont10.3	*	3	0
supercont10.3_4947823	106	NCU08554	Int	-2:GG	4947823	supercont10.3	*	39	3
supercont10.3_4948152	106		NC	3:GAT	4948152	supercont10.3	*	57	4
supercont10.3_4948563	106		NC	3:AGA	4948563	supercont10.3	*	14	1
supercont10.3_4948656	106		NC	1:G	4948656	supercont10.3	*	5	0
supercont10.3_4948882	106		NC	4:AGCC	4948882	supercont10.3	*	19	3
supercont10.3_4949104	106		NC	-4:ATAA	4949104	supercont10.3	*	31	0
supercont10.3_4949741	106		NC	12:CCTAACGTGAGT	4949741	supercont10.3	+	3	0
supercont10.3_4949776	106		NC	-4:GTCG	4949776	supercont10.3	*	17	0
supercont10.3_4949954	106	NCU08553	5'	1:A	4949954	supercont10.3	*	26	0
supercont10.3_4950026	106	NCU08553	5'	-3:TAC	4950026	supercont10.3	*	20	4
supercont10.3_4950056	106	NCU08553	5'	-5:ACTAC	4950056	supercont10.3	*	13	0
supercont10.3_4950317	106	NCU08553	5'	2:AC	4950317	supercont10.3	*	42	8
supercont10.3_4951202	106	NCU08553	Int	-5:ACACG	4951202	supercont10.3	*	34	5
supercont10.3_4951358	106	NCU08553	Int	-1:T	4951358	supercont10.3	*	22	1
supercont10.3_4951505	106	NCU08553	Int	3:CAC	4951505	supercont10.3	*	24	4
supercont10.3_4951738	106	NCU08553	3'	1:A	4951738	supercont10.3	*	25	0
supercont10.3_4951997	106		NC	5:AAGGG	4951997	supercont10.3	*	10	0
supercont10.3_4952025	106		NC	-1:T	4952025	supercont10.3	*	25	0
supercont10.3_4952253	106		NC	1:C	4952253	supercont10.3	*	30	4
supercont10.3_4952873	106	NCU08552	Int	2:TA	4952873	supercont10.3	+	5	0
supercont10.3_4953226	106	NCU08552	Int	-1:C	4953226	supercont10.3	*	25	4
supercont10.3_4953369	106	NCU08552	5'	-4:GATT	4953369	supercont10.3	*	19	3
supercont10.3_4953602	106		NC	-4:TACA	4953602	supercont10.3	+	6	0
supercont10.3_4953896	106		NC	-3:TAG	4953896	supercont10.3	*	14	0
supercont10.3_4954491	106		NC	3:GAG	4954491	supercont10.3	*	8	2
supercont10.3_4954507	106		NC	-4:AGAC	4954507	supercont10.3	*	6	0
supercont10.3_4954572	106		NC	6:TTCCAC	4954572	supercont10.3	*	26	4
supercont10.3_4954675	106		NC	3:TTG	4954675	supercont10.3	+	4	1
supercont10.3_4955055	106		NC	-1:T	4955055	supercont10.3	*	16	0
supercont10.3_4955161	106		NC	-3:ATT	4955161	supercont10.3	*	29	0
supercont10.3_4955458	106	NCU08551	Int	-1:T	4955458	supercont10.3	*	52	0
supercont10.3_4957748	106	NCU08551	3'	1:T	4957748	supercont10.3	*	32	0
supercont10.3_4957786	106	NCU08551	3'	-4:GGAT	4957786	supercont10.3	*	33	0
supercont10.3_4958344	106		NC	-4:TACC	4958344	supercont10.3	*	15	0
supercont10.3_4958657	106	NCU08550	Int	2:CA	4958657	supercont10.3	*	42	9
supercont10.3_4960097	106	NCU08550	3'	3:AGC	4960097	supercont10.3	*	12	2
supercont10.3_4960232	106	NCU08550	3'	1:T	4960232	supercont10.3	*	34	0
supercont10.3_4960488	106		NC	-2:CC	4960488	supercont10.3	*	20	2
supercont10.3_4960547	106		NC	1:G	4960547	supercont10.3	*	3	0
supercont10.3_4960561	106		NC	-1:C	4960561	supercont10.3	*	7	0
supercont10.3_4960758	106		NC	-3:TTT	4960758	supercont10.3	*	15	0
supercont10.3_4960810	106		NC	-7:TTTTTTT	4960810	supercont10.3	*	10	0
supercont10.3_4961085	106		NC	-1:T	4961085	supercont10.3	*	7	0
supercont10.3_4961117	106		NC	-4:ATAC	4961117	supercont10.3	*	5	0
supercont10.3_4961262	106		NC	1:A	4961262	supercont10.3	+	7	0
supercont10.3_4961420	106		NC	1:A	4961420	supercont10.3	*	24	0
supercont10.3_4962786	106	NCU08549	5'	1:T	4962786	supercont10.3	*	17	0
supercont10.3_4962903	106		NC	4:TAAG	4962903	supercont10.3	+	5	1
supercont10.3_4962928	106		NC	1:A	4962928	supercont10.3	*	7	0
supercont10.3_4964830	106	NCU08548	CDS	1:G	4964830	supercont10.3	*	45	3
supercont10.3_4965023	106	NCU08548	CDS	-3:TAA	4965023	supercont10.3	*	34	0
supercont10.3_4966354	106		NC	-13:CAGACTCAAGAGG	4966354	supercont10.3	+	9	0
supercont10.3_4966471	106		NC	-1:C	4966471	supercont10.3	+	5	0
supercont10.3_4970832	106		NC	4:CCTA	4970832	supercont10.3	*	28	1
supercont10.3_4970884	106		NC	1:T	4970884	supercont10.3	*	24	0
supercont10.3_4971247	106	NCU08545	CDS	-3:TGA	4971247	supercont10.3	*	37	1
supercont10.3_4971311	106	NCU08545	CDS	-3:GTT	4971311	supercont10.3	*	13	0
supercont10.3_4971628	106	NCU08545	CDS	-3:AGG	4971628	supercont10.3	*	52	7
supercont10.3_4972051	106	NCU08545	CDS	3:TGC	4972051	supercont10.3	*	7	0
supercont10.3_4972653	106	NCU08545	CDS	6:TGATGG	4972653	supercont10.3	*	14	0
supercont10.3_4973574	106		NC	-1:G	4973574	supercont10.3	*	29	0
supercont10.3_4973673	106		NC	-4:GGTA	4973673	supercont10.3	*	36	1
supercont10.3_4974473	106		NC	4:ATGG	4974473	supercont10.3	*	23	5
supercont10.3_4974922	106		NC	-1:C	4974922	supercont10.3	+	16	1
supercont10.3_4974993	106		NC	3:AGG	4974993	supercont10.3	+	7	1
supercont10.3_4975353	106		NC	1:A	4975353	supercont10.3	+	4	1
supercont10.3_4975410	106		NC	-1:C	4975410	supercont10.3	+	18	1
supercont10.3_4976480	106	NCU08544	Int	-2:TC	4976480	supercont10.3	+	15	0
supercont10.3_4976515	106	NCU08544	Int	3:ACG	4976515	supercont10.3	*	16	0
supercont10.3_4976707	106		NC	1:A	4976707	supercont10.3	*	6	1
supercont10.3_4976981	106		NC	1:T	4976981	supercont10.3	*	23	0
supercont10.3_4977267	106		NC	-1:C	4977267	supercont10.3	+	4	0
supercont10.3_4977415	106		NC	-4:TAGG	4977415	supercont10.3	+	9	0
supercont10.3_4978677	106		NC	1:G	4978677	supercont10.3	*	60	1
supercont10.3_4982718	106		NC	2:TT	4982718	supercont10.3	*	31	2
supercont10.3_4982859	106		NC	1:T	4982859	supercont10.3	*	19	0
supercont10.3_4983096	106		NC	8:TACCTAGG	4983096	supercont10.3	*	9	1
supercont10.3_4984857	106	NCU08542	CDS	-6:TTCTAG	4984857	supercont10.3	*	27	3
supercont10.3_4985730	106		NC	1:A	4985730	supercont10.3	*	4	0
supercont10.3_4986125	106		NC	4:TAAG	4986125	supercont10.3	+	34	5
supercont10.3_4987397	106		NC	4:TAGG	4987397	supercont10.3	+	10	1
supercont10.3_4987868	106		NC	4:TACC	4987868	supercont10.3	+	23	1
supercont10.3_4987969	106	NCU08541	5'	4:GCAA	4987969	supercont10.3	*	6	0
supercont10.3_4990165	106		NC	-7:TGCGCCG	4990165	supercont10.3	*	15	0
supercont10.3_4991068	106		NC	-4:AGGC	4991068	supercont10.3	*	29	2
supercont10.3_4992409	106	NCU08539	CDS	-3:AAC	4992409	supercont10.3	*	33	0
supercont10.3_4992453	106	NCU08539	CDS	-6:GGTAGA	4992453	supercont10.3	*	35	0
supercont10.3_4992742	106	NCU08539	CDS	3:GAA	4992742	supercont10.3	*	7	0
supercont10.3_4992782	106	NCU08539	CDS	-3:CAT	4992782	supercont10.3	*	30	0
supercont10.3_4993083	106	NCU08539	CDS	-3:GAC	4993083	supercont10.3	+	3	0
supercont10.3_4993245	106		NC	9:GACCGTACT	4993245	supercont10.3	+	5	1
supercont10.3_4993478	106		NC	-2:CC	4993478	supercont10.3	*	5	0
supercont10.3_4993884	106		NC	4:GCAC	4993884	supercont10.3	+	30	2
supercont10.3_4994059	106	NCU08538	CDS	-6:TACCTC	4994059	supercont10.3	*	35	1
supercont10.3_4994135	106	NCU08538	Spl	4:TACC	4994135	supercont10.3	*	19	4
supercont10.3_4994257	106	NCU08538	Int	-8:TTGGAAGT	4994257	supercont10.3	*	15	3
supercont10.3_4995213	106	NCU08538	CDS	-29:GGCCGGTATCTCCATCGCGCCATGTTAGT	4995213	supercont10.3	+	3	0
supercont10.3_4995482	106		NC	-4:CTAC	4995482	supercont10.3	+	22	1
supercont10.3_4995562	106		NC	-1:T	4995562	supercont10.3	+	8	0
supercont10.3_4996653	106	NCU08537	CDS	12:CCAAGTCTGTCT	4996653	supercont10.3	*	4	0
supercont10.3_5000561	106		NC	-9:GCAGGCCCA	5000561	supercont10.3	+	14	2
supercont10.3_5001042	106		NC	-5:AACCT	5001042	supercont10.3	+	27	1
supercont10.3_5001156	106		NC	1:T	5001156	supercont10.3	*	7	0
supercont10.3_5001306	106		NC	1:G	5001306	supercont10.3	+	4	1
supercont10.3_5001792	106		NC	4:TAGG	5001792	supercont10.3	+	4	0
supercont10.3_5002060	106		NC	4:TACC	5002060	supercont10.3	*	34	5
supercont10.3_5002348	106		NC	1:G	5002348	supercont10.3	*	18	0
supercont10.3_5002366	106		NC	-1:A	5002366	supercont10.3	*	12	0
supercont10.3_5002993	106		NC	-3:CCC	5002993	supercont10.3	*	10	0
supercont10.3_5004151	106		NC	1:G	5004151	supercont10.3	*	15	0
supercont10.3_5004772	106		NC	1:T	5004772	supercont10.3	*	40	2
supercont10.3_5006613	106	NCU08535	Int	-1:C	5006613	supercont10.3	*	50	0
supercont10.3_5006923	106	NCU08535	Int	-1:A	5006923	supercont10.3	*	44	0
supercont10.3_5015357	106		NC	3:ATT	5015357	supercont10.3	*	10	1
supercont10.3_5015660	106		NC	-6:GTGCAT	5015660	supercont10.3	+	4	0
supercont10.3_5015940	106		NC	-4:AAAA	5015940	supercont10.3	+	9	0
supercont10.3_5016697	106	NCU08534	CDS	-3:GGG	5016697	supercont10.3	+	3	0
supercont10.3_5018023	106		NC	4:AGGT	5018023	supercont10.3	*	34	6
supercont10.3_5018382	106		NC	-5:ACCTA	5018382	supercont10.3	*	18	2
supercont10.3_5018476	106		NC	-4:TAGG	5018476	supercont10.3	*	36	0
supercont10.3_5018759	106		NC	-6:GTAGAC	5018759	supercont10.3	*	21	0
supercont10.3_5018800	106		NC	6:CTACGT	5018800	supercont10.3	*	20	3
supercont10.3_5018908	106		NC	1:C	5018908	supercont10.3	+	20	1
supercont10.3_5019394	106	NCU08533	Int	-1:G	5019394	supercont10.3	*	43	1
supercont10.3_5019977	106		NC	1:G	5019977	supercont10.3	*	13	0
supercont10.3_5020417	106		NC	-4:TCCA	5020417	supercont10.3	*	28	0
supercont10.3_5022511	106		NC	-1:A	5022511	supercont10.3	*	36	0
supercont10.3_5023056	106		NC	2:GA	5023056	supercont10.3	*	12	0
supercont10.3_5023339	106		NC	5:TACAG	5023339	supercont10.3	+	18	1
supercont10.3_5024185	106		NC	2:AA	5024185	supercont10.3	*	17	1
supercont10.3_5024253	106		NC	-2:GG	5024253	supercont10.3	*	35	0
supercont10.3_5027290	106		NC	5:CTGTT	5027290	supercont10.3	+	6	0
supercont10.3_5028517	106		NC	10:AATTTGCATG	5028517	supercont10.3	*	16	2
supercont10.3_5029624	106	NCU08531	Int	-1:C	5029624	supercont10.3	*	50	0
supercont10.3_5033489	106		NC	-3:TCT	5033489	supercont10.3	*	18	2
supercont10.3_5033513	106		NC	5:AACTG	5033513	supercont10.3	+	11	2
supercont10.3_5033688	106		NC	4:CCCG	5033688	supercont10.3	*	5	0
supercont10.3_5033701	106		NC	-3:ACC	5033701	supercont10.3	*	10	1
supercont10.3_5033929	106		NC	1:C	5033929	supercont10.3	*	42	0
supercont10.3_5034790	106	NCU08529	Int	-1:C	5034790	supercont10.3	*	28	0
supercont10.3_5035014	106	NCU08529	Int	-2:GG	5035014	supercont10.3	*	31	0
supercont10.3_5036282	106		NC	-5:GGGAC	5036282	supercont10.3	*	8	1
supercont10.3_5036308	106		NC	-6:GACCGT	5036308	supercont10.3	*	13	0
supercont10.3_5036512	106	NCU10276	5'	2:TT	5036512	supercont10.3	*	20	3
supercont10.3_5036652	106	NCU10276	5'	-3:CAA	5036652	supercont10.3	*	5	0
supercont10.3_5036889	106	NCU10276	Int	1:T	5036889	supercont10.3	+	10	0
supercont10.3_5036891	106	NCU10276	Int	1:C	5036891	supercont10.3	*	26	0
supercont10.3_5038528	106	NCU10276	3'	-16:AGAGATGCATACCTCT	5038528	supercont10.3	+	8	0
supercont10.3_5038774	106		NC	1:C	5038774	supercont10.3	+	9	0
supercont10.3_5039200	106		NC	-1:A	5039200	supercont10.3	*	5	0
supercont10.3_5039300	106		NC	3:CAC	5039300	supercont10.3	*	16	4
supercont10.3_5039559	106	NCU11287	CDS	3:ATC	5039559	supercont10.3	*	17	2
supercont10.3_5040978	106	NCU08527	CDS	-6:TGTTGT	5040978	supercont10.3	*	23	0
supercont10.3_5042881	106		NC	5:GAAGC	5042881	supercont10.3	+	20	5
supercont10.3_5043035	106		NC	-5:GACCT	5043035	supercont10.3	*	7	1
supercont10.3_5043130	106		NC	6:CACCTG	5043130	supercont10.3	+	10	2
supercont10.3_5052293	106	NCU08525	CDS	-12:CAGGGTCAGGGA	5052293	supercont10.3	*	20	0
supercont10.3_5053387	106		NC	-4:TAGG	5053387	supercont10.3	*	25	0
supercont10.3_5054321	106	NCU08524	CDS	4:GCTG	5054321	supercont10.3	*	7	1
supercont10.3_5055718	106	NCU08524	3'	-1:C	5055718	supercont10.3	+	21	0
supercont10.3_5056197	106		NC	-1:T	5056197	supercont10.3	*	33	0
supercont10.3_5058716	106	NCU08522	CDS	3:GTG	5058716	supercont10.3	+	5	0
supercont10.3_5059336	106		NC	6:TAGAGG	5059336	supercont10.3	*	7	0
supercont10.3_5059394	106		NC	-6:AAGTGG	5059394	supercont10.3	+	7	0
supercont10.3_5059457	106		NC	-6:CTTCCA	5059457	supercont10.3	*	3	0
supercont10.3_5059499	106		NC	4:TACC	5059499	supercont10.3	*	9	0
supercont10.3_5061789	106		NC	1:C	5061789	supercont10.3	*	21	1
supercont10.3_5062133	106		NC	1:T	5062133	supercont10.3	*	21	0
supercont10.3_5063025	106		NC	2:TC	5063025	supercont10.3	*	16	0
supercont10.3_5089614	106		NC	-2:AG	5089614	supercont10.3	*	33	3
supercont10.3_5090673	106	NCU08797	Int	-3:AGA	5090673	supercont10.3	*	27	1
supercont10.3_5092020	106		NC	4:TACC	5092020	supercont10.3	*	38	8
supercont10.3_5092116	106		NC	1:C	5092116	supercont10.3	*	17	0
supercont10.3_5092254	106		NC	4:TAGG	5092254	supercont10.3	*	28	3
supercont10.3_5092343	106		NC	-28:TACCTACTTAGAATACCAGGTACCTAGG	5092343	supercont10.3	*	8	0
supercont10.3_5094400	106		NC	6:TAGAGG	5094400	supercont10.3	*	18	1
supercont10.3_5094434	106		NC	1:A	5094434	supercont10.3	*	16	0
supercont10.3_5094807	106		NC	-1:T	5094807	supercont10.3	+	6	0
supercont10.3_5094879	106		NC	1:A	5094879	supercont10.3	+	8	0
supercont10.3_5095564	106		NC	1:T	5095564	supercont10.3	*	13	0
supercont10.3_5095640	106		NC	-5:ACAGG	5095640	supercont10.3	+	8	0
supercont10.3_5096669	106		NC	-1:G	5096669	supercont10.3	*	25	0
supercont10.3_5097017	106		NC	1:G	5097017	supercont10.3	*	6	0
supercont10.3_5097137	106		NC	1:G	5097137	supercont10.3	*	9	0
supercont10.3_5097234	106		NC	1:C	5097234	supercont10.3	+	6	0
supercont10.3_5099794	106		NC	4:TAGG	5099794	supercont10.3	*	48	9
supercont10.3_5099970	106		NC	7:GTTGGTC	5099970	supercont10.3	*	23	5
supercont10.3_5131110	106		NC	1:G	5131110	supercont10.3	*	28	1
supercont10.3_5133623	106		NC	4:TACG	5133623	supercont10.3	*	42	4
supercont10.3_5133711	106		NC	1:C	5133711	supercont10.3	*	12	1
supercont10.3_5134074	106		NC	6:TACCTG	5134074	supercont10.3	*	42	10
supercont10.3_5134321	106		NC	4:GTAC	5134321	supercont10.3	*	19	4
supercont10.3_5134349	106		NC	10:GGGAGGAGAA	5134349	supercont10.3	*	13	0
supercont10.3_5134392	106		NC	-1:T	5134392	supercont10.3	*	27	0
supercont10.3_5134711	106		NC	1:T	5134711	supercont10.3	*	43	0
supercont10.3_5134943	106		NC	-3:TAG	5134943	supercont10.3	*	32	1
supercont10.3_5135031	106		NC	-1:G	5135031	supercont10.3	*	22	0
supercont10.3_5135236	106		NC	1:A	5135236	supercont10.3	*	56	0
supercont10.3_5137199	106		NC	1:C	5137199	supercont10.3	*	33	0
supercont10.3_5137452	106		NC	-1:C	5137452	supercont10.3	*	57	0
supercont10.3_5137898	106		NC	-4:CAAA	5137898	supercont10.3	*	39	0
supercont10.3_5138456	106		NC	-5:TACCA	5138456	supercont10.3	*	6	0
supercont10.3_5140839	106	NCU11288	CDS	-3:GGT	5140839	supercont10.3	*	19	2
supercont10.3_5140875	106	NCU11288	CDS	3:ACA	5140875	supercont10.3	*	15	1
supercont10.3_5140893	106	NCU11288	CDS	-6:GGCGGC	5140893	supercont10.3	*	14	0
supercont10.3_5141132	106		NC	-6:GCAGGG	5141132	supercont10.3	*	30	4
supercont10.3_5143182	106		NC	-4:TTCT	5143182	supercont10.3	+	7	0
supercont10.3_5143235	106		NC	-9:ATCCGTATA	5143235	supercont10.3	+	6	0
supercont10.3_5143278	106		NC	1:T	5143278	supercont10.3	+	11	2
supercont10.3_5143598	106		NC	-8:CTACCTAC	5143598	supercont10.3	*	12	0
supercont10.3_5144336	106	NCU08781	CDS	-1:C	5144336	supercont10.3	*	22	1
supercont10.3_5145300	106		NC	-1:A	5145300	supercont10.3	*	8	0
supercont10.3_5145544	106		NC	-1:T	5145544	supercont10.3	*	39	0
supercont10.3_5145583	106		NC	2:TG	5145583	supercont10.3	*	36	0
supercont10.3_5146024	106	NCU08780	Int	2:CC	5146024	supercont10.3	*	12	1
supercont10.3_5146413	106	NCU08780	3'	-1:A	5146413	supercont10.3	+	8	0
supercont10.3_5146491	106	NCU08780	3'	-2:AA	5146491	supercont10.3	*	25	0
supercont10.3_5146586	106	NCU08780	3'	-1:G	5146586	supercont10.3	+	5	0
supercont10.3_5146939	106		NC	4:CTAC	5146939	supercont10.3	*	9	1
supercont10.3_5146992	106		NC	-1:A	5146992	supercont10.3	*	39	0
supercont10.3_5147148	106		NC	-1:A	5147148	supercont10.3	*	8	1
supercont10.3_5147203	106		NC	4:TACC	5147203	supercont10.3	+	22	0
supercont10.3_5148762	106	NCU08779	3'	3'	2:AA	5148762	supercont10.3	*	38	3
supercont10.3_5150507	106	NCU08779	CDS	CDS	-1:C	5150507	supercont10.3	*	53	0
supercont10.3_5152683	106		NC	-8:AGGTAGAG	5152683	supercont10.3	*	25	0
supercont10.3_5152817	106		NC	4:GCTC	5152817	supercont10.3	*	14	1
supercont10.3_5153598	106		NC	-1:A	5153598	supercont10.3	*	30	0
supercont10.3_5153657	106		NC	-2:TT	5153657	supercont10.3	*	9	0
supercont10.3_5153668	106		NC	-1:A	5153668	supercont10.3	*	6	0
supercont10.3_5154032	106		NC	1:T	5154032	supercont10.3	*	12	1
supercont10.3_5154045	106		NC	-1:T	5154045	supercont10.3	*	12	0
supercont10.3_5154499	106		NC	-6:GGACCA	5154499	supercont10.3	*	29	7
supercont10.3_5154570	106		NC	-1:G	5154570	supercont10.3	*	37	0
supercont10.3_5154807	106		NC	3:TGG	5154807	supercont10.3	*	36	3
supercont10.3_5155095	106		NC	1:A	5155095	supercont10.3	+	12	1
supercont10.3_5155200	106		NC	-10:CCTACCGCTC	5155200	supercont10.3	*	3	0
supercont10.3_5155265	106		NC	4:TTAC	5155265	supercont10.3	*	4	1
supercont10.3_5155339	106	NCU11871	5'	7:TACTATG	5155339	supercont10.3	*	9	2
supercont10.3_5155383	106	NCU11871	CDS	4:GATG	5155383	supercont10.3	+	9	0
supercont10.3_5155408	106	NCU11871	CDS	2:AC	5155408	supercont10.3	+	14	3
supercont10.3_5155977	106		NC	-4:TAGG	5155977	supercont10.3	*	22	1
supercont10.3_5156169	106		NC	-4:ATCA	5156169	supercont10.3	*	52	0
supercont10.3_5156674	106		NC	3:GTG	5156674	supercont10.3	*	21	4
supercont10.3_5157091	106		NC	-1:G	5157091	supercont10.3	*	10	0
supercont10.3_5158062	106		NC	4:TACC	5158062	supercont10.3	*	47	6
supercont10.3_5158724	106		NC	-6:TTTTTC	5158724	supercont10.3	*	13	0
supercont10.3_5160389	106	NCU11872	Int	-1:A	5160389	supercont10.3	*	33	2
supercont10.3_5167340	106		NC	8:TAAGTAGG	5167340	supercont10.3	*	33	8
supercont10.3_5167359	106		NC	-3:CGA	5167359	supercont10.3	*	18	0
supercont10.3_5171163	106		NC	-1:C	5171163	supercont10.3	*	7	1
supercont10.3_5171231	106		NC	-4:GTCT	5171231	supercont10.3	+	3	0
supercont10.3_5171422	106		NC	-9:TTTTCCCCC	5171422	supercont10.3	+	4	0
supercont10.3_5173068	106		NC	-1:T	5173068	supercont10.3	*	43	0
supercont10.3_5174179	106		NC	-1:A	5174179	supercont10.3	*	66	1
supercont10.3_5174373	106		NC	-1:G	5174373	supercont10.3	*	21	0
supercont10.3_5174635	106		NC	-5:ATCAG	5174635	supercont10.3	*	12	0
supercont10.3_5174661	106		NC	-4:TTAC	5174661	supercont10.3	*	16	0
supercont10.3_5176677	106		NC	1:T	5176677	supercont10.3	*	32	0
supercont10.3_5178012	106	NCU08777	Int	4:TAGG	5178012	supercont10.3	*	50	9
supercont10.3_5179099	106		NC	-1:T	5179099	supercont10.3	*	55	0
supercont10.3_5179324	106		NC	-1:G	5179324	supercont10.3	*	43	0
supercont10.3_5179778	106		NC	4:GGAC	5179778	supercont10.3	*	59	14
supercont10.3_5181233	106		NC	-8:TACCTACC	5181233	supercont10.3	*	30	0
supercont10.3_5181580	106		NC	-2:GG	5181580	supercont10.3	*	27	0
supercont10.3_5181901	106		NC	1:T	5181901	supercont10.3	*	38	0
supercont10.3_5182545	106		NC	1:A	5182545	supercont10.3	*	36	2
supercont10.3_5182974	106		NC	-10:TACTAGGTAC	5182974	supercont10.3	+	18	0
supercont10.3_5183074	106		NC	4:ACAT	5183074	supercont10.3	*	22	2
supercont10.3_5183126	106		NC	5:GACTG	5183126	supercont10.3	*	22	0
supercont10.3_5183418	106		NC	-1:A	5183418	supercont10.3	*	15	0
supercont10.3_5183430	106		NC	-1:A	5183430	supercont10.3	*	7	1
supercont10.3_5188640	106	NCU08776	Int	4:AAAG	5188640	supercont10.3	*	32	7
supercont10.3_5191718	106		NC	-5:TACCA	5191718	supercont10.3	*	15	0
supercont10.3_5192472	106	NCU08774	3'	1:G	5192472	supercont10.3	*	18	1
supercont10.3_5192844	106	NCU08774	Int	-3:AAA	5192844	supercont10.3	*	20	0
supercont10.3_5194474	106		NC	-10:GGCTATTGAA	5194474	supercont10.3	*	8	0
supercont10.3_5194555	106		NC	-1:G	5194555	supercont10.3	*	13	0
supercont10.3_5194631	106		NC	1:A	5194631	supercont10.3	*	13	0
supercont10.3_5194709	106		NC	-1:C	5194709	supercont10.3	*	22	0
supercont10.3_5198179	106	NCU08772	5'	2:AG	5198179	supercont10.3	*	46	3
supercont10.3_5198725	106		NC	2:TC	5198725	supercont10.3	*	15	0
supercont10.3_5198955	106		NC	-1:C	5198955	supercont10.3	+	5	1
supercont10.5_6020561	106		NC	-1:G	6020561	supercont10.5	*	28	0
supercont10.5_6188529	106		NC	1:A	6188529	supercont10.5	*	14	0
supercont10.6_14398	106		NC	1:C	14398	supercont10.6	*	16	3
supercont10.6_363087	106		NC	1:T	363087	supercont10.6	*	12	0
supercont10.6_1224726	106	NCU05643	Int	-1:T	1224726	supercont10.6	*	26	2
supercont10.6_1295088	106		NC	-1:G	1295088	supercont10.6	*	34	0
supercont10.6_1669550	106		NC	-1:C	1669550	supercont10.6	*	34	0
supercont10.6_1885626	106		NC	-1:C	1885626	supercont10.6	*	9	2
supercont10.6_2437222	106		NC	1:T	2437222	supercont10.6	*	3	0
supercont10.6_3060063	106		NC	1:G	3060063	supercont10.6	*	22	2
supercont10.6_3181736	106		NC	1:A	3181736	supercont10.6	*	53	0
supercont10.6_3248394	106		NC	-1:T	3248394	supercont10.6	*	47	0
supercont10.6_3280676	106	NCU05967	3'	1:C	3280676	supercont10.6	*	64	0
supercont10.6_3418086	106		NC	1:G	3418086	supercont10.6	+	11	0
supercont10.6_3525552	106		NC	1:A	3525552	supercont10.6	*	14	0
supercont10.6_3630900	106		NC	1:A	3630900	supercont10.6	*	29	0
supercont10.6_3632274	106		NC	-1:A	3632274	supercont10.6	+	6	0
supercont10.6_3782071	106		NC	-1:T	3782071	supercont10.6	*	37	2
supercont10.6_4212591	106		NC	1:T	4212591	supercont10.6	*	9	0
supercont10.6_4216452	106		NC	1:A	4216452	supercont10.6	*	8	0
supercont10.7_1044560	106		NC	-3:TTT	1044560	supercont10.7	+	3	0
supercont10.7_1234097	106		NC	-1:T	1234097	supercont10.7	*	53	0
supercont10.7_1265122	106		NC	1:A	1265122	supercont10.7	*	8	0
supercont10.7_1270946	106	NCU02308	CDS	1:G	1270946	supercont10.7	*	49	0
supercont10.7_1274363	106		NC	2:AG	1274363	supercont10.7	*	29	3
supercont10.7_1277338	106		NC	3:TCT	1277338	supercont10.7	+	5	1
supercont10.7_1277367	106		NC	3:TGT	1277367	supercont10.7	*	4	0
supercont10.7_1277421	106		NC	4:TGCC	1277421	supercont10.7	*	23	0
supercont10.7_1277482	106		NC	1:A	1277482	supercont10.7	+	21	0
supercont10.7_1277835	106		NC	-2:CT	1277835	supercont10.7	*	21	0
supercont10.7_1277963	106		NC	-4:GTAG	1277963	supercont10.7	+	10	0
supercont10.7_1278153	106		NC	-4:TACC	1278153	supercont10.7	*	10	0
supercont10.7_1278401	106		NC	3:ATG	1278401	supercont10.7	*	20	2
supercont10.7_1278451	106		NC	-1:T	1278451	supercont10.7	*	5	0
supercont10.3_5199710	106		NC	4:ATCG	5199710	supercont10.3	*	63	10
supercont10.3_5199981	106	NCU08771	3'	3:AAG	5199981	supercont10.3	*	56	7
supercont10.3_5202053	106	NCU08771	5'	-1:T	5202053	supercont10.3	*	23	0
supercont10.3_5202442	106		NC	1:A	5202442	supercont10.3	*	33	0
supercont10.3_5202666	106		NC	4:TACC	5202666	supercont10.3	*	69	4
supercont10.3_5202937	106		NC	4:ATTG	5202937	supercont10.3	*	30	3
supercont10.3_5203207	106		NC	5:GTCGG	5203207	supercont10.3	*	12	1
supercont10.3_5203236	106		NC	6:TTCCAC	5203236	supercont10.3	*	11	0
supercont10.3_5203378	106		NC	-4:TAAG	5203378	supercont10.3	*	30	3
supercont10.3_5203632	106	NCU08770	3'	-1:A	5203632	supercont10.3	*	19	0
supercont10.3_5203766	106	NCU08770	3'	-1:A	5203766	supercont10.3	*	30	0
supercont10.3_5204573	106		NC	-1:T	5204573	supercont10.3	*	36	0
supercont10.3_5204984	106		NC	-3:ACT	5204984	supercont10.3	*	54	0
supercont10.3_5205242	106	NCU08769	5'	-4:GTAG	5205242	supercont10.3	*	56	1
supercont10.3_5214909	106		NC	-1:T	5214909	supercont10.3	+	4	0
supercont10.3_5215056	106		NC	-1:T	5215056	supercont10.3	*	15	0
supercont10.3_5215091	106		NC	4:TACC	5215091	supercont10.3	*	11	0
supercont10.3_5215248	106		NC	4:CAGG	5215248	supercont10.3	*	26	3
supercont10.3_5215437	106		NC	-1:T	5215437	supercont10.3	*	16	1
supercont10.3_5215517	106		NC	4:GCTC	5215517	supercont10.3	*	13	2
supercont10.3_5217758	106	NCU10652	CDS	3:GTC	5217758	supercont10.3	*	56	8
supercont10.3_5218119	106	NCU10652	5'	-5:CGACT	5218119	supercont10.3	*	59	5
supercont10.3_5218600	106		NC	4:CTAC	5218600	supercont10.3	+	6	1
supercont10.3_5218901	106		NC	4:TAGG	5218901	supercont10.3	*	22	4
supercont10.3_5219559	106		NC	-1:C	5219559	supercont10.3	*	14	0
supercont10.3_5219719	106		NC	2:TG	5219719	supercont10.3	*	19	0
supercont10.3_5219750	106		NC	-4:TACC	5219750	supercont10.3	*	21	0
supercont10.3_5221692	106	NCU08766	3'	-1:A	5221692	supercont10.3	+	3	0
supercont10.3_5223655	106	NCU08766	5'	1:G	5223655	supercont10.3	*	43	1
supercont10.3_5223828	106	NCU08766	5'	4:GGAA	5223828	supercont10.3	*	34	3
supercont10.3_5223875	106		NC	-2:GA	5223875	supercont10.3	*	14	0
supercont10.3_5223900	106		NC	4:ATCC	5223900	supercont10.3	*	10	1
supercont10.3_5224078	106		NC	-20:ACATACCGTGACCTCTACCA	5224078	supercont10.3	*	26	3
supercont10.3_5224288	106		NC	1:G	5224288	supercont10.3	*	55	0
supercont10.3_5224642	106		NC	1:C	5224642	supercont10.3	*	33	0
supercont10.3_5224738	106		NC	-6:TACATG	5224738	supercont10.3	*	23	4
supercont10.3_5224916	106		NC	-5:GGTCT	5224916	supercont10.3	*	25	2
supercont10.3_5225136	106		NC	4:TAGG	5225136	supercont10.3	*	50	3
supercont10.3_5225833	106		NC	-1:G	5225833	supercont10.3	*	70	0
supercont10.3_5226064	106		NC	-2:AC	5226064	supercont10.3	*	36	0
supercont10.3_5226407	106	NCU10641	CDS	1:T	5226407	supercont10.3	*	3	0
supercont10.3_5227774	106		NC	10:TAGAGGTAGG	5227774	supercont10.3	*	18	4
supercont10.3_5227830	106		NC	4:TACC	5227830	supercont10.3	*	9	1
supercont10.3_5228259	106	NCU11874	3'	5:ATCAA	5228259	supercont10.3	+	12	1
supercont10.3_5228597	106	NCU11874	CDS	1:G	5228597	supercont10.3	+	32	0
supercont10.3_5228963	106	NCU11874	CDS	-6:GGAGGG	5228963	supercont10.3	+	5	0
supercont10.3_5229601	106		NC	3:TAC	5229601	supercont10.3	*	14	0
supercont10.3_5229726	106	NCU08764	CDS	-5:TCCAG	5229726	supercont10.3	+	19	0
supercont10.3_5230706	106	NCU08764	Int	-6:CCTACC	5230706	supercont10.3	*	37	6
supercont10.3_5230885	106	NCU08764	CDS	-4:TGGG	5230885	supercont10.3	*	30	1
supercont10.3_5230937	106		NC	4:TAGG	5230937	supercont10.3	*	52	2
supercont10.3_5235272	106	NCU11875	3'	-17:GTGCCCTCACCCCACCA	5235272	supercont10.3	*	27	4
supercont10.3_5236165	106	NCU11875	5'	-1:A	5236165	supercont10.3	+	3	0
supercont10.3_5238885	106	NCU08762	5'	-1:T	5238885	supercont10.3	*	19	1
supercont10.3_5238951	106		NC	4:CATA	5238951	supercont10.3	*	26	4
supercont10.3_5239041	106		NC	-5:TTAGG	5239041	supercont10.3	+	3	0
supercont10.3_5241560	106		NC	-1:C	5241560	supercont10.3	*	46	0
supercont10.3_5243036	106	NCU08760	Int	-2:TT	5243036	supercont10.3	*	46	0
supercont10.3_5244986	106		NC	-3:GCA	5244986	supercont10.3	*	40	0
supercont10.3_5248227	106		NC	-4:CTAG	5248227	supercont10.3	*	29	0
supercont10.3_5250111	106		NC	-4:TAGG	5250111	supercont10.3	*	51	1
supercont10.3_5254047	106	NCU08756	Int	-6:CAGGGG	5254047	supercont10.3	*	40	2
supercont10.3_5254470	106		NC	1:G	5254470	supercont10.3	*	38	0
supercont10.3_5258642	106		NC	2:AA	5258642	supercont10.3	*	15	2
supercont10.3_5258990	106		NC	-1:G	5258990	supercont10.3	*	39	0
supercont10.3_5259077	106		NC	-4:TACC	5259077	supercont10.3	*	9	1
supercont10.3_5264267	106	NCU08753	CDS	3:GAA	5264267	supercont10.3	*	39	3
supercont10.3_5265322	106		NC	3:ACT	5265322	supercont10.3	*	59	10
supercont10.4_14251	106	NCU09638	Int	-5:GTAGA	14251	supercont10.4	*	58	5
supercont10.4_19489	106		NC	-4:CGGG	19489	supercont10.4	+	3	0
supercont10.4_19508	106		NC	-3:TAC	19508	supercont10.4	+	7	0
supercont10.4_19930	106	NCU09639	CDS	5:CAACC	19930	supercont10.4	*	49	9
supercont10.4_24583	106		NC	-2:CC	24583	supercont10.4	*	18	0
supercont10.4_24631	106		NC	-4:GGTA	24631	supercont10.4	*	13	0
supercont10.4_24778	106		NC	-2:GT	24778	supercont10.4	*	7	0
supercont10.4_24895	106		NC	-1:C	24895	supercont10.4	*	12	0
supercont10.4_24948	106		NC	6:TAGAGG	24948	supercont10.4	*	32	4
supercont10.4_25285	106		NC	-3:GGG	25285	supercont10.4	*	46	0
supercont10.4_25479	106		NC	1:C	25479	supercont10.4	*	21	0
supercont10.4_25585	106		NC	-4:GTAG	25585	supercont10.4	*	18	3
supercont10.4_25653	106		NC	-1:A	25653	supercont10.4	*	9	0
supercont10.4_25713	106		NC	-4:TACA	25713	supercont10.4	*	10	0
supercont10.4_25831	106		NC	-4:TAGG	25831	supercont10.4	*	19	4
supercont10.4_27099	106		NC	1:G	27099	supercont10.4	*	41	0
supercont10.4_31528	106		NC	4:ACCT	31528	supercont10.4	+	28	2
supercont10.4_31798	106		NC	-4:GGTA	31798	supercont10.4	*	40	7
supercont10.4_32916	106	NCU10572	CDS	1:C	32916	supercont10.4	+	41	0
supercont10.4_33655	106	NCU09642	3'	2:TC	33655	supercont10.4	*	33	1
supercont10.4_34469	106	NCU09642	Int	1:G	34469	supercont10.4	*	27	0
supercont10.4_36637	106		NC	1:T	36637	supercont10.4	+	18	2
supercont10.4_47156	106		NC	-4:AGTG	47156	supercont10.4	+	18	2
supercont10.4_50743	106	NCU09643	5'	-3:CTA	50743	supercont10.4	*	67	0
supercont10.4_50962	106		NC	-4:CTAC	50962	supercont10.4	*	12	2
supercont10.4_59057	106		NC	-11:TGTATTTCCAG	59057	supercont10.4	*	22	3
supercont10.4_59152	106		NC	-4:ATCG	59152	supercont10.4	*	13	0
supercont10.4_59691	106		NC	1:C	59691	supercont10.4	*	43	0
supercont10.4_62249	106	NCU09648	Int	6:CTCTCT	62249	supercont10.4	*	44	10
supercont10.4_63879	106		NC	-5:AGGTA	63879	supercont10.4	+	15	0
supercont10.4_64267	106		NC	5:GAGCT	64267	supercont10.4	*	19	4
supercont10.4_64303	106		NC	-4:GCCC	64303	supercont10.4	*	17	0
supercont10.4_64551	106		NC	-18:GAAGTCAACCTAGAATGG	64551	supercont10.4	*	13	2
supercont10.4_64679	106	NCU09649	5'	1:T	64679	supercont10.4	*	27	0
supercont10.4_64926	106	NCU09649	5'	4:ACAA	64926	supercont10.4	*	25	2
supercont10.4_64963	106	NCU09649	5'	1:T	64963	supercont10.4	*	10	1
supercont10.4_65157	106	NCU09649	5'	-5:GGACT	65157	supercont10.4	*	39	0
supercont10.4_66957	106		NC	-5:TAGCC	66957	supercont10.4	*	29	0
supercont10.4_66994	106		NC	-5:CAGGG	66994	supercont10.4	*	15	0
supercont10.4_67199	106		NC	-3:CGG	67199	supercont10.4	*	48	0
supercont10.4_67592	106		NC	1:T	67592	supercont10.4	*	18	0
supercont10.4_67736	106		NC	6:GTACAT	67736	supercont10.4	*	13	1
supercont10.4_67847	106		NC	4:TAGG	67847	supercont10.4	*	10	0
supercont10.4_67871	106		NC	-5:ACCTC	67871	supercont10.4	+	7	0
supercont10.4_67954	106		NC	-2:GT	67954	supercont10.4	+	5	0
supercont10.4_68140	106		NC	6:TACCTC	68140	supercont10.4	*	53	3
supercont10.4_76450	106		NC	1:A	76450	supercont10.4	*	47	0
supercont10.4_76605	106		NC	1:G	76605	supercont10.4	*	14	0
supercont10.4_77122	106		NC	7:AAGGGTA	77122	supercont10.4	*	64	14
supercont10.4_77256	106		NC	-2:CC	77256	supercont10.4	*	42	0
supercont10.4_79530	106	NCU11415	3'	4:GTAC	79530	supercont10.4	*	38	4
supercont10.4_81492	106		NC	-1:T	81492	supercont10.4	*	5	0
supercont10.4_81505	106		NC	-5:GGGAC	81505	supercont10.4	*	26	0
supercont10.4_81849	106		NC	3:GAC	81849	supercont10.4	+	9	1
supercont10.4_81944	106		NC	4:CACC	81944	supercont10.4	*	26	0
supercont10.4_82002	106		NC	-1:T	82002	supercont10.4	*	5	0
supercont10.4_82850	106	NCU11414	CDS	-3:GTA	82850	supercont10.4	*	43	0
supercont10.4_83654	106	NCU11414	CDS	-3:ACC	83654	supercont10.4	*	20	0
supercont10.4_83756	106	NCU11414	Int	4:ACCG	83756	supercont10.4	*	19	4
supercont10.4_84250	106		NC	4:CAAA	84250	supercont10.4	*	45	9
supercont10.4_84430	106		NC	-1:A	84430	supercont10.4	+	19	0
supercont10.4_87903	106		NC	-3:GTC	87903	supercont10.4	*	22	1
supercont10.4_88543	106		NC	1:G	88543	supercont10.4	*	5	0
supercont10.4_88609	106		NC	-1:C	88609	supercont10.4	*	4	0
supercont10.4_89978	106	NCU09657	CDS	3:CAA	89978	supercont10.4	*	30	7
supercont10.4_94617	106		NC	1:A	94617	supercont10.4	*	35	0
supercont10.4_94846	106		NC	-4:AGAT	94846	supercont10.4	+	10	2
supercont10.4_94998	106	NCU09658	5'	1:T	94998	supercont10.4	*	36	0
supercont10.4_98893	106		NC	1:A	98893	supercont10.4	+	8	0
supercont10.4_101680	106		NC	4:TAGG	101680	supercont10.4	*	13	3
supercont10.4_101742	106		NC	1:C	101742	supercont10.4	*	24	0
supercont10.4_101865	106	NCU09660	CDS	3:CTC	101865	supercont10.4	+	12	3
supercont10.4_101888	106	NCU09660	CDS	3:CCA	101888	supercont10.4	*	15	2
supercont10.4_102373	106		NC	2:AG	102373	supercont10.4	*	5	0
supercont10.4_102567	106		NC	4:CCCC	102567	supercont10.4	*	24	2
supercont10.4_106248	106		NC	-10:TTTCTTTTTT	106248	supercont10.4	+	8	0
supercont10.4_106489	106		NC	-4:GTAG	106489	supercont10.4	*	22	0
supercont10.4_106659	106		NC	1:A	106659	supercont10.4	*	20	0
supercont10.4_106725	106		NC	1:A	106725	supercont10.4	+	20	4
supercont10.4_108804	106	NCU09663	3'	-1:C	108804	supercont10.4	*	45	0
supercont10.4_109200	106	NCU09664	Int	-2:TG	109200	supercont10.4	*	29	1
supercont10.4_109220	106	NCU09664	Int	4:TACC	109220	supercont10.4	*	13	1
supercont10.4_109870	106		NC	-4:TACT	109870	supercont10.4	*	30	0
supercont10.4_110569	106		NC	-1:A	110569	supercont10.4	+	5	0
supercont10.4_111495	106		NC	1:A	111495	supercont10.4	*	20	0
supercont10.4_111740	106		NC	2:AC	111740	supercont10.4	+	15	1
supercont10.4_111839	106		NC	4:TAGG	111839	supercont10.4	*	4	0
supercont10.4_111855	106		NC	-2:AT	111855	supercont10.4	+	6	0
supercont10.4_111929	106		NC	4:ACCT	111929	supercont10.4	*	21	2
supercont10.4_114036	106		NC	-1:T	114036	supercont10.4	*	7	0
supercont10.4_142059	106	NCU07581	CDS	-9:GCGGCCGGA	142059	supercont10.4	+	5	1
supercont10.4_142985	106		NC	1:T	142985	supercont10.4	*	4	0
supercont10.4_143108	106		NC	-3:GTA	143108	supercont10.4	*	14	1
supercont10.4_144130	106		NC	-6:TACCTC	144130	supercont10.4	*	29	0
supercont10.4_144209	106		NC	-2:AG	144209	supercont10.4	*	22	2
supercont10.4_144329	106		NC	-1:A	144329	supercont10.4	*	3	0
supercont10.4_144416	106		NC	-4:TAGG	144416	supercont10.4	*	41	1
supercont10.4_147095	106	NCU07582	CDS	3:CAA	147095	supercont10.4	*	33	7
supercont10.4_147703	106	NCU07582	Int	4:TAGG	147703	supercont10.4	*	39	6
supercont10.4_148118	106	NCU07582	Int	-10:GCACTATGCA	148118	supercont10.4	*	38	4
supercont10.4_149080	106		NC	2:AG	149080	supercont10.4	*	30	3
supercont10.4_149816	106	NCU07583	CDS	3:CGC	149816	supercont10.4	*	6	0
supercont10.4_153041	106	NCU07584	5'	1:C	153041	supercont10.4	*	26	1
supercont10.4_153205	106		NC	3:TCC	153205	supercont10.4	*	8	1
supercont10.4_153477	106		NC	1:A	153477	supercont10.4	*	31	5
supercont10.4_153716	106	NCU07585	5'	2:TC	153716	supercont10.4	*	5	0
supercont10.4_154776	106	NCU07585	3'	1:T	154776	supercont10.4	*	5	0
supercont10.4_155048	106		NC	1:C	155048	supercont10.4	+	4	0
supercont10.4_155158	106		NC	1:A	155158	supercont10.4	*	18	0
supercont10.4_155489	106	NCU07586	CDS	-3:TCG	155489	supercont10.4	*	8	0
supercont10.4_155515	106	NCU07586	CDS	6:ATCATA	155515	supercont10.4	+	3	0
supercont10.4_159827	106		NC	4:GGTC	159827	supercont10.4	*	31	2
supercont10.4_159946	106		NC	2:TA	159946	supercont10.4	+	4	0
supercont10.4_160320	106		NC	-1:G	160320	supercont10.4	+	22	0
supercont10.4_160373	106		NC	-4:ACCT	160373	supercont10.4	+	9	0
supercont10.4_160415	106		NC	3:GAT	160415	supercont10.4	+	4	0
supercont10.4_162770	106	NCU07589	5'	1:T	162770	supercont10.4	*	28	0
supercont10.4_163091	106		NC	-1:A	163091	supercont10.4	*	5	0
supercont10.4_163218	106		NC	-1:G	163218	supercont10.4	+	11	0
supercont10.4_163266	106		NC	6:GTGCCC	163266	supercont10.4	*	14	0
supercont10.4_163405	106		NC	-4:ACCT	163405	supercont10.4	*	25	0
supercont10.4_163508	106		NC	4:CCTA	163508	supercont10.4	*	4	0
supercont10.4_163551	106		NC	-4:CGGG	163551	supercont10.4	*	21	0
supercont10.4_163587	106		NC	7:ACCACAA	163587	supercont10.4	*	20	5
supercont10.4_163793	106		NC	5:TACAA	163793	supercont10.4	*	44	0
supercont10.4_164093	106		NC	1:A	164093	supercont10.4	*	27	0
supercont10.4_164203	106		NC	-3:AGG	164203	supercont10.4	*	23	0
supercont10.4_164441	106	NCU07590	5'	3:AAT	164441	supercont10.4	+	29	1
supercont10.4_164942	106	NCU07590	Int	-1:C	164942	supercont10.4	*	8	0
supercont10.4_166786	106		NC	-2:TT	166786	supercont10.4	*	19	2
supercont10.4_166929	106		NC	-1:C	166929	supercont10.4	*	16	0
supercont10.4_167270	106		NC	1:T	167270	supercont10.4	*	10	0
supercont10.4_167360	106		NC	4:TAGG	167360	supercont10.4	*	19	2
supercont10.4_167600	106		NC	-1:C	167600	supercont10.4	*	12	1
supercont10.4_167663	106		NC	1:C	167663	supercont10.4	*	28	1
supercont10.4_167956	106		NC	-1:G	167956	supercont10.4	*	26	1
supercont10.4_168503	106		NC	4:GTAT	168503	supercont10.4	+	19	4
supercont10.4_168595	106		NC	-3:ATG	168595	supercont10.4	*	10	0
supercont10.4_168652	106		NC	4:ATCG	168652	supercont10.4	*	29	2
supercont10.4_169443	106		NC	-1:A	169443	supercont10.4	*	7	1
supercont10.4_169469	106		NC	2:TT	169469	supercont10.4	*	18	0
supercont10.4_169537	106		NC	1:C	169537	supercont10.4	*	30	1
supercont10.4_170311	106		NC	-2:CC	170311	supercont10.4	*	17	0
supercont10.4_170573	106	NCU11676	Int	-1:G	170573	supercont10.4	*	24	5
supercont10.4_171569	106	NCU11676	CDS	-3:GGA	171569	supercont10.4	*	24	0
supercont10.4_171710	106		NC	-4:TACC	171710	supercont10.4	+	7	0
supercont10.4_171760	106		NC	-1:T	171760	supercont10.4	+	13	0
supercont10.4_171803	106		NC	-4:TACC	171803	supercont10.4	+	5	0
supercont10.4_171980	106		NC	-1:C	171980	supercont10.4	*	7	1
supercont10.4_172386	106		NC	5:TAGAC	172386	supercont10.4	*	3	0
supercont10.4_172414	106		NC	-4:CAAG	172414	supercont10.4	+	6	0
supercont10.4_182766	106	NCU07594	Int	-2:AG	182766	supercont10.4	*	5	0
supercont10.4_183671	106	NCU07594	Int	-6:TACTTC	183671	supercont10.4	+	4	1
supercont10.4_183813	106	NCU07594	Int	4:GAGG	183813	supercont10.4	+	6	0
supercont10.4_183836	106	NCU07594	Int	-8:TTACCTAT	183836	supercont10.4	+	5	0
supercont10.4_185383	106	NCU07595	CDS	-1:T	185383	supercont10.4	+	3	0
supercont10.4_191572	106		NC	4:TAGG	191572	supercont10.4	*	30	1
supercont10.4_192349	106		NC	2:TC	192349	supercont10.4	*	4	0
supercont10.4_194456	106	NCU11364	CDS	3:CCT	194456	supercont10.4	*	13	0
supercont10.4_194898	106	NCU11364	Int	-1:A	194898	supercont10.4	+	20	2
supercont10.4_197796	106		NC	-1:G	197796	supercont10.4	+	9	0
supercont10.4_198313	106		NC	4:GTAG	198313	supercont10.4	*	8	0
supercont10.4_201745	106	NCU07601	Spl	1:T	201745	supercont10.4	+	7	1
supercont10.4_203607	106		NC	4:ATCG	203607	supercont10.4	+	13	0
supercont10.4_203633	106		NC	-3:TCT	203633	supercont10.4	+	11	0
supercont10.4_204691	106		NC	-1:C	204691	supercont10.4	+	3	0
supercont10.4_204729	106		NC	1:T	204729	supercont10.4	*	6	0
supercont10.4_204782	106		NC	1:T	204782	supercont10.4	+	4	0
supercont10.4_205347	106		NC	-5:TTCCC	205347	supercont10.4	*	71	6
supercont10.4_209528	106	NCU07603	Int	1:A	209528	supercont10.4	+	9	0
supercont10.4_209873	106	NCU07603	CDS	-1:C	209873	supercont10.4	*	32	0
supercont10.4_210017	106		NC	-1:G	210017	supercont10.4	+	5	1
supercont10.4_210053	106		NC	5:AAGGG	210053	supercont10.4	*	9	2
supercont10.4_211383	106		NC	5:CAAAA	211383	supercont10.4	+	5	0
supercont10.4_211410	106		NC	-5:TACAC	211410	supercont10.4	+	6	1
supercont10.4_211512	106		NC	1:G	211512	supercont10.4	*	23	0
supercont10.4_211989	106		NC	-2:AA	211989	supercont10.4	*	42	0
supercont10.4_212287	106		NC	2:GA	212287	supercont10.4	*	52	0
supercont10.4_212347	106		NC	-3:GGT	212347	supercont10.4	*	13	1
supercont10.4_212366	106		NC	-6:TACCTC	212366	supercont10.4	+	9	0
supercont10.4_212637	106		NC	3:GTA	212637	supercont10.4	*	20	1
supercont10.4_212746	106		NC	-2:AA	212746	supercont10.4	*	24	1
supercont10.4_212891	106		NC	1:A	212891	supercont10.4	*	18	2
supercont10.4_212981	106		NC	-1:A	212981	supercont10.4	*	9	0
supercont10.4_213391	106		NC	-1:T	213391	supercont10.4	*	24	0
supercont10.4_213570	106		NC	3:CTG	213570	supercont10.4	*	29	0
supercont10.4_213597	106		NC	-3:TTC	213597	supercont10.4	*	11	0
supercont10.4_214028	106	NCU07604	CDS	-3:GGT	214028	supercont10.4	+	10	0
supercont10.4_214264	106	NCU07604	Int	4:CGTC	214264	supercont10.4	+	25	1
supercont10.4_214908	106	NCU07604	Int	-5:TTGAG	214908	supercont10.4	*	14	1
supercont10.4_214943	106	NCU07604	Int	1:T	214943	supercont10.4	*	19	0
supercont10.4_215013	106	NCU07604	Int	13:TCCGGTCCCACAC	215013	supercont10.4	*	21	5
supercont10.4_217411	106	NCU11362	CDS	-1:T	217411	supercont10.4	+	4	0
supercont10.4_219771	106	NCU11679	CDS	-1:A	219771	supercont10.4	*	42	0
supercont10.4_220720	106		NC	5:AACTG	220720	supercont10.4	+	19	3
supercont10.4_220769	106		NC	1:C	220769	supercont10.4	+	8	0
supercont10.4_221072	106		NC	3:GAT	221072	supercont10.4	*	28	1
supercont10.4_221464	106	NCU11680	5'	2:TC	221464	supercont10.4	*	40	1
supercont10.4_221732	106	NCU11680	Int	1:T	221732	supercont10.4	*	39	0
supercont10.4_223759	106	NCU11680	3'	-3:AGA	223759	supercont10.4	*	32	0
supercont10.4_224225	106		NC	1:A	224225	supercont10.4	+	11	0
supercont10.4_224270	106		NC	-4:ACTG	224270	supercont10.4	+	3	0
supercont10.4_224652	106		NC	-2:AG	224652	supercont10.4	+	6	1
supercont10.4_224721	106		NC	2:TA	224721	supercont10.4	+	5	0
supercont10.4_225371	106		NC	4:AAGG	225371	supercont10.4	*	16	3
supercont10.4_225394	106		NC	3:TGC	225394	supercont10.4	*	25	1
supercont10.4_225876	106		NC	4:TACC	225876	supercont10.4	+	4	0
supercont10.4_226176	106		NC	-1:C	226176	supercont10.4	+	5	0
supercont10.4_226371	106		NC	-1:A	226371	supercont10.4	*	39	0
supercont10.4_226768	106	NCU07606	CDS	7:GCTCGCG	226768	supercont10.4	*	34	5
supercont10.4_227610	106		NC	-4:TATG	227610	supercont10.4	*	9	2
supercont10.4_227665	106		NC	7:GTACTTA	227665	supercont10.4	*	9	0
supercont10.4_228017	106		NC	-6:TAAGAG	228017	supercont10.4	+	3	0
supercont10.4_228492	106		NC	-6:CTACCG	228492	supercont10.4	*	35	2
supercont10.4_228556	106		NC	-6:TAGAGG	228556	supercont10.4	*	33	0
supercont10.4_228953	106		NC	-3:GGG	228953	supercont10.4	*	40	3
supercont10.4_229762	106		NC	-2:AT	229762	supercont10.4	*	54	0
supercont10.4_230243	106		NC	-1:A	230243	supercont10.4	*	37	0
supercont10.4_230591	106		NC	-2:CG	230591	supercont10.4	*	6	0
supercont10.4_230609	106		NC	-1:C	230609	supercont10.4	*	19	0
supercont10.4_231221	106		NC	3:AAG	231221	supercont10.4	*	47	9
supercont10.4_231555	106		NC	4:TAGG	231555	supercont10.4	*	25	2
supercont10.4_231799	106		NC	-4:TAGG	231799	supercont10.4	*	14	1
supercont10.4_231818	106		NC	4:TACC	231818	supercont10.4	*	7	1
supercont10.4_233486	106		NC	10:GTCGCCCGGT	233486	supercont10.4	*	5	1
supercont10.4_233548	106		NC	1:A	233548	supercont10.4	+	10	0
supercont10.4_234034	106		NC	-1:C	234034	supercont10.4	*	8	1
supercont10.4_234069	106		NC	2:CC	234069	supercont10.4	+	4	0
supercont10.4_234471	106		NC	2:TG	234471	supercont10.4	*	27	0
supercont10.4_236995	106		NC	1:T	236995	supercont10.4	*	19	0
supercont10.4_237028	106		NC	1:T	237028	supercont10.4	*	10	0
supercont10.4_237273	106		NC	-4:GATG	237273	supercont10.4	*	32	0
supercont10.4_237669	106		NC	4:CATA	237669	supercont10.4	*	65	10
supercont10.4_238273	106		NC	-4:TACA	238273	supercont10.4	*	8	1
supercont10.4_238377	106		NC	1:T	238377	supercont10.4	*	6	0
supercont10.4_238728	106		NC	-2:TT	238728	supercont10.4	*	24	0
supercont10.4_239156	106		NC	2:AT	239156	supercont10.4	+	6	0
supercont10.4_239175	106		NC	-2:AG	239175	supercont10.4	+	4	0
supercont10.4_239266	106		NC	-3:CCC	239266	supercont10.4	*	12	1
supercont10.4_239509	106		NC	-4:GTGG	239509	supercont10.4	*	16	0
supercont10.4_239680	106		NC	4:ACCT	239680	supercont10.4	*	44	1
supercont10.4_239896	106		NC	-4:TAGT	239896	supercont10.4	*	41	3
supercont10.4_240002	106		NC	-5:TCTTT	240002	supercont10.4	*	15	1
supercont10.4_241024	106	NCU07607	Int	-1:C	241024	supercont10.4	+	5	1
supercont10.4_241141	106	NCU07607	Int	10:ACAAAGTGAT	241141	supercont10.4	+	4	0
supercont10.4_241169	106	NCU07607	Int	1:T	241169	supercont10.4	*	14	0
supercont10.4_241259	106	NCU07607	Int	-4:TGTT	241259	supercont10.4	*	31	0
supercont10.4_241462	106	NCU07607	Int	-2:TC	241462	supercont10.4	*	56	5
supercont10.4_242961	106		NC	3:TAC	242961	supercont10.4	*	26	2
supercont10.4_243033	106		NC	-1:G	243033	supercont10.4	*	18	0
supercont10.4_243218	106		NC	1:T	243218	supercont10.4	+	11	0
supercont10.4_243554	106		NC	4:ACAC	243554	supercont10.4	+	12	2
supercont10.4_243582	106	NCU07608	3'	3'	-8:CACCACAA	243582	supercont10.4	*	13	0
supercont10.4_244554	106	NCU07608	Int	Int	-7:GGGGGGA	244554	supercont10.4	*	15	1
supercont10.4_244603	106	NCU07608	Int	Int	1:G	244603	supercont10.4	*	12	2
supercont10.4_244729	106	NCU07608	Int	-1:G	244729	supercont10.4	*	6	0
supercont10.4_244942	106	NCU07608	CDS	3:AGC	244942	supercont10.4	*	6	0
supercont10.4_245106	106		NC	-1:A	245106	supercont10.4	*	10	0
supercont10.4_245257	106		NC	2:AA	245257	supercont10.4	*	24	0
supercont10.4_245670	106	NCU07609	Int	-4:ATGG	245670	supercont10.4	*	51	0
supercont10.4_246128	106	NCU07609	Spl	-1:T	246128	supercont10.4	*	68	0
supercont10.4_248253	106		NC	1:T	248253	supercont10.4	*	52	0
supercont10.4_250442	106	NCU07610	Int	-5:GATCA	250442	supercont10.4	*	25	1
supercont10.4_250870	106		NC	-2:AC	250870	supercont10.4	*	13	0
supercont10.4_250952	106	NCU10766	CDS	1:C	250952	supercont10.4	+	11	2
supercont10.4_251431	106	NCU10766	CDS	4:GGTA	251431	supercont10.4	*	39	5
supercont10.4_251641	106	NCU10766	CDS	-5:TCCAG	251641	supercont10.4	*	30	0
supercont10.4_251948	106		NC	3:CAA	251948	supercont10.4	*	13	0
supercont10.4_252133	106		NC	1:T	252133	supercont10.4	*	5	0
supercont10.4_252368	106		NC	3:CGG	252368	supercont10.4	*	11	2
supercont10.4_253212	106	NCU10936	CDS	-4:GACG	253212	supercont10.4	*	21	0
supercont10.4_253292	106	NCU10936	CDS	-1:T	253292	supercont10.4	*	6	1
supercont10.4_256058	106		NC	-1:A	256058	supercont10.4	*	19	0
supercont10.4_257351	106		NC	1:G	257351	supercont10.4	*	19	1
supercont10.4_258102	106		NC	-2:CG	258102	supercont10.4	*	66	3
supercont10.4_260327	106		NC	1:T	260327	supercont10.4	*	28	0
supercont10.4_261148	106	NCU07614	CDS	-1:G	261148	supercont10.4	*	18	1
supercont10.4_263077	106		NC	-1:T	263077	supercont10.4	*	16	0
supercont10.4_263223	106		NC	5:TACCA	263223	supercont10.4	*	24	3
supercont10.4_264598	106		NC	6:TAGACT	264598	supercont10.4	*	46	9
supercont10.4_264733	106		NC	-4:CTTT	264733	supercont10.4	*	33	2
supercont10.4_264994	106		NC	-2:GC	264994	supercont10.4	*	26	1
supercont10.4_265186	106		NC	-1:T	265186	supercont10.4	*	49	1
supercont10.4_266550	106		NC	-5:GAAAG	266550	supercont10.4	*	5	0
supercont10.4_266629	106		NC	5:GACCT	266629	supercont10.4	*	28	3
supercont10.4_266685	106		NC	-4:ATCG	266685	supercont10.4	*	32	0
supercont10.4_266967	106		NC	-2:GC	266967	supercont10.4	*	49	0
supercont10.4_267199	106		NC	4:GTGA	267199	supercont10.4	*	31	6
supercont10.4_268555	106		NC	1:C	268555	supercont10.4	*	42	0
supercont10.4_268731	106		NC	-1:C	268731	supercont10.4	*	57	1
supercont10.4_269556	106		NC	-1:G	269556	supercont10.4	*	24	0
supercont10.4_270696	106		NC	-3:TGT	270696	supercont10.4	+	5	1
supercont10.4_270759	106		NC	-2:AT	270759	supercont10.4	*	3	0
supercont10.4_274621	106		NC	-3:AGT	274621	supercont10.4	*	31	0
supercont10.4_275277	106		NC	-4:TTTT	275277	supercont10.4	*	20	0
supercont10.4_275409	106		NC	-2:TT	275409	supercont10.4	*	31	1
supercont10.4_275721	106		NC	-1:C	275721	supercont10.4	*	22	2
supercont10.4_276371	106		NC	-4:CTAC	276371	supercont10.4	+	6	0
supercont10.4_365428	106		NC	1:T	365428	supercont10.4	+	3	0
supercont10.4_421742	106		NC	-1:G	421742	supercont10.4	*	12	1
supercont10.4_468614	106	NCU04852	CDS	-1:T	468614	supercont10.4	*	19	0
supercont10.4_753543	106		NC	-1:G	753543	supercont10.4	*	42	3
supercont10.4_1123195	106		NC	1:G	1123195	supercont10.4	*	60	7
supercont10.4_1173187	106		NC	-1:G	1173187	supercont10.4	*	23	0
supercont10.4_1255765	106	NCU07949	3'	-1:C	1255765	supercont10.4	*	24	1
supercont10.4_1476292	106		NC	1:G	1476292	supercont10.4	*	14	0
supercont10.4_1527372	106	NCU06525	Spl	-1:C	1527372	supercont10.4	*	35	2
supercont10.4_1657223	106		NC	-1:C	1657223	supercont10.4	*	39	0
supercont10.4_1905016	106		NC	1:A	1905016	supercont10.4	*	10	1
supercont10.4_2044125	106		NC	-1:C	2044125	supercont10.4	*	11	0
supercont10.4_2304220	106	NCU07668	3'	-1:A	2304220	supercont10.4	+	5	0
supercont10.4_2470199	106		NC	-2:AA	2470199	supercont10.4	+	3	0
supercont10.4_3086246	106		NC	-1:G	3086246	supercont10.4	*	44	0
supercont10.4_3512792	106		NC	1:A	3512792	supercont10.4	*	28	1
supercont10.4_4085494	106	NCU10457	CDS	-1:G	4085494	supercont10.4	*	25	1
supercont10.4_4271257	106		NC	1:G	4271257	supercont10.4	*	26	0
supercont10.4_4449197	106		NC	-1:C	4449197	supercont10.4	*	27	0
supercont10.4_5311792	106		NC	1:C	5311792	supercont10.4	*	22	0
supercont10.4_5374278	106	NCU05312	CDS	-2:TG	5374278	supercont10.4	*	52	0
supercont10.4_5520566	106		NC	-1:C	5520566	supercont10.4	*	26	0
supercont10.4_5576523	106		NC	1:T	5576523	supercont10.4	*	22	0
supercont10.4_5896049	106	NCU05168	5'	-1:G	5896049	supercont10.4	*	22	0
supercont10.4_5910002	106		NC	-1:G	5910002	supercont10.4	*	5	0
supercont10.5_7096	106		NC	1:A	7096	supercont10.5	*	13	0
supercont10.5_212016	106	NCU07810	Int	1:A	212016	supercont10.5	*	46	0
supercont10.5_600855	106		NC	1:T	600855	supercont10.5	*	4	0
supercont10.5_1339613	106	NCU04650	CDS	-1:G	1339613	supercont10.5	*	38	0
supercont10.5_2556972	106		NC	-1:C	2556972	supercont10.5	*	46	0
supercont10.5_2726009	106	NCU01033	CDS	-1:G	2726009	supercont10.5	*	28	0
supercont10.5_3043389	106		NC	-1:T	3043389	supercont10.5	*	42	0
supercont10.5_3328320	106		NC	-1:G	3328320	supercont10.5	*	47	0
supercont10.5_3365516	106	NCU01248	Int	-1:G	3365516	supercont10.5	*	42	0
supercont10.5_3433569	106		NC	1:T	3433569	supercont10.5	*	32	0
supercont10.5_3754976	106	NCU11138	CDS	1:T	3754976	supercont10.5	*	44	0
supercont10.5_3981047	106		NC	1:C	3981047	supercont10.5	+	13	1
supercont10.5_4020085	106		NC	-1:T	4020085	supercont10.5	*	44	0
supercont10.5_5072282	106		NC	-1:A	5072282	supercont10.5	+	3	0
supercont10.5_5127167	106		NC	-1:T	5127167	supercont10.5	*	50	0
supercont10.5_5127522	106		NC	1:T	5127522	supercont10.5	*	40	0
supercont10.5_5128070	106		NC	-1:C	5128070	supercont10.5	*	45	0
supercont10.5_5128232	106		NC	-4:TACG	5128232	supercont10.5	*	44	4
supercont10.5_5128642	106		NC	-4:GTAC	5128642	supercont10.5	*	61	2
supercont10.5_5130241	106		NC	-1:C	5130241	supercont10.5	*	7	0
supercont10.5_5130495	106		NC	3:CCC	5130495	supercont10.5	*	9	1
supercont10.5_5130519	106		NC	-1:A	5130519	supercont10.5	*	13	0
supercont10.5_5130635	106		NC	1:A	5130635	supercont10.5	*	21	2
supercont10.5_5131110	106		NC	-1:C	5131110	supercont10.5	*	30	0
supercont10.5_5131291	106		NC	4:TCCA	5131291	supercont10.5	*	25	5
supercont10.5_5131836	106		NC	1:C	5131836	supercont10.5	*	23	1
supercont10.5_5132283	106		NC	3:CAA	5132283	supercont10.5	*	29	6
supercont10.5_5132331	106		NC	1:A	5132331	supercont10.5	*	16	0
supercont10.5_5132967	106		NC	-2:AA	5132967	supercont10.5	*	30	0
supercont10.5_5133712	106		NC	-2:AC	5133712	supercont10.5	*	15	2
supercont10.5_5133959	106		NC	4:CACT	5133959	supercont10.5	*	57	12
supercont10.5_5136102	106	NCU04185	Int	-1:A	5136102	supercont10.5	*	4	0
supercont10.5_5136674	106	NCU04185	3'	2:TA	5136674	supercont10.5	*	26	0
supercont10.5_5137096	106	NCU04185	3'	1:T	5137096	supercont10.5	*	11	1
supercont10.5_5137113	106	NCU04185	3'	1:C	5137113	supercont10.5	*	11	0
supercont10.5_5137517	106		NC	-1:A	5137517	supercont10.5	+	3	0
supercont10.5_5141733	106	NCU04188	3'	-1:C	5141733	supercont10.5	*	14	0
supercont10.5_5141781	106	NCU04188	3'	2:GT	5141781	supercont10.5	+	3	0
supercont10.5_5142445	106	NCU04188	Int	2:GA	5142445	supercont10.5	*	7	0
supercont10.5_5142571	106	NCU04188	Int	-4:AGAG	5142571	supercont10.5	+	11	1
supercont10.5_5142958	106	NCU04188	5'	2:GT	5142958	supercont10.5	*	52	4
supercont10.5_5143413	106		NC	1:A	5143413	supercont10.5	*	34	1
supercont10.5_5143779	106		NC	-1:C	5143779	supercont10.5	*	55	0
supercont10.5_5146384	106		NC	4:GTAG	5146384	supercont10.5	*	10	2
supercont10.5_5146612	106		NC	3:AAC	5146612	supercont10.5	*	32	2
supercont10.5_5147298	106		NC	1:C	5147298	supercont10.5	*	21	0
supercont10.5_5147334	106		NC	6:ACAACC	5147334	supercont10.5	*	28	5
supercont10.5_5147556	106		NC	3:CGA	5147556	supercont10.5	*	44	8
supercont10.5_5148221	106		NC	1:A	5148221	supercont10.5	*	47	0
supercont10.5_5148508	106		NC	4:TCAT	5148508	supercont10.5	*	49	7
supercont10.5_5149048	106		NC	-1:G	5149048	supercont10.5	*	47	0
supercont10.5_5149513	106		NC	-1:A	5149513	supercont10.5	+	20	1
supercont10.5_5150059	106		NC	4:TAGA	5150059	supercont10.5	*	4	1
supercont10.5_5156305	106		NC	-5:ATCTA	5156305	supercont10.5	*	5	1
supercont10.5_5156337	106		NC	-1:C	5156337	supercont10.5	*	10	1
supercont10.5_5156905	106	NCU11644	CDS	1:A	5156905	supercont10.5	*	54	0
supercont10.5_5157318	106	NCU11644	3'	-7:TACTCTT	5157318	supercont10.5	+	13	0
supercont10.5_5158348	106		NC	4:TAGG	5158348	supercont10.5	*	5	1
supercont10.5_5158372	106		NC	4:TACC	5158372	supercont10.5	+	16	1
supercont10.5_5158431	106		NC	-6:GGTAGA	5158431	supercont10.5	*	13	0
supercont10.5_5160637	106	NCU04192	3'	-1:T	5160637	supercont10.5	*	44	0
supercont10.5_5160845	106		NC	1:A	5160845	supercont10.5	*	59	0
supercont10.5_5162467	106		NC	-2:CC	5162467	supercont10.5	*	39	0
supercont10.5_5162612	106		NC	-5:GAACC	5162612	supercont10.5	+	5	1
supercont10.5_5162662	106		NC	-5:GACCC	5162662	supercont10.5	*	11	0
supercont10.5_5162746	106		NC	-4:CTAC	5162746	supercont10.5	*	5	1
supercont10.5_5162817	106		NC	3:CAA	5162817	supercont10.5	*	6	0
supercont10.5_5163445	106		NC	1:T	5163445	supercont10.5	*	55	0
supercont10.5_5165566	106		NC	-2:TA	5165566	supercont10.5	*	41	2
supercont10.5_5168117	106		NC	6:CCTGTT	5168117	supercont10.5	+	30	7
supercont10.5_5168284	106		NC	1:T	5168284	supercont10.5	*	25	0
supercont10.5_5168528	106		NC	1:A	5168528	supercont10.5	*	44	0
supercont10.5_5170143	106		NC	-2:AA	5170143	supercont10.5	+	3	0
supercont10.5_5170813	106		NC	-3:ACC	5170813	supercont10.5	*	29	1
supercont10.5_5170865	106		NC	-8:TACCTATG	5170865	supercont10.5	*	7	0
supercont10.5_5170976	106		NC	-4:TACC	5170976	supercont10.5	*	14	0
supercont10.5_5171072	106		NC	-1:A	5171072	supercont10.5	*	6	0
supercont10.5_5171191	106		NC	1:T	5171191	supercont10.5	*	15	2
supercont10.5_5171348	106		NC	-4:TACG	5171348	supercont10.5	*	29	2
supercont10.5_5171412	106		NC	-2:TA	5171412	supercont10.5	*	32	0
supercont10.5_5204161	106		NC	-1:G	5204161	supercont10.5	+	5	1
supercont10.5_5745391	106	NCU11657	Int	1:T	5745391	supercont10.5	*	21	0
supercont10.5_5823766	106	NCU08959	5'	-1:T	5823766	supercont10.5	*	71	2
supercont10.5_5845343	106		NC	1:G	5845343	supercont10.5	*	46	0
supercont10.5_5911363	106		NC	-1:G	5911363	supercont10.5	*	25	0
supercont10.5_5979764	106	NCU09858	Int	-1:C	5979764	supercont10.5	*	51	0
supercont10.5_5995061	106		NC	1:T	5995061	supercont10.5	*	13	0
supercont10.7_1278487	106		NC	1:G	1278487	supercont10.7	*	11	2
supercont10.7_1278560	106		NC	-5:GTAAG	1278560	supercont10.7	*	5	0
supercont10.7_1278683	106		NC	-20:AAAAAAAAAAAAAAAAAACA	1278683	supercont10.7	+	6	0
supercont10.7_1278991	106		NC	1:T	1278991	supercont10.7	+	10	0
supercont10.7_1279447	106		NC	-1:C	1279447	supercont10.7	*	24	0
supercont10.7_1280396	106	NCU10231	Int	3:AAG	1280396	supercont10.7	*	42	0
supercont10.7_1280441	106	NCU10231	Int	1:A	1280441	supercont10.7	*	27	1
supercont10.7_1281609	106		NC	1:T	1281609	supercont10.7	+	21	0
supercont10.7_1281916	106		NC	2:TG	1281916	supercont10.7	+	8	0
supercont10.7_1283133	106		NC	-2:AG	1283133	supercont10.7	*	25	1
supercont10.7_1283181	106		NC	7:TACGCAG	1283181	supercont10.7	*	24	5
supercont10.7_1283279	106		NC	-1:C	1283279	supercont10.7	*	12	0
supercont10.7_1283443	106		NC	1:G	1283443	supercont10.7	*	35	0
supercont10.7_1284117	106	NCU02310	Int	-5:CCCTT	1284117	supercont10.7	*	37	0
supercont10.7_1284171	106	NCU02310	Int	1:A	1284171	supercont10.7	*	42	0
supercont10.7_1284346	106	NCU02310	CDS	-1:T	1284346	supercont10.7	*	47	0
supercont10.7_1284672	106	NCU02310	CDS	1:C	1284672	supercont10.7	*	24	2
supercont10.7_1287072	106		NC	3:TTT	1287072	supercont10.7	+	14	1
supercont10.7_1288601	106		NC	-7:TTGAAGG	1288601	supercont10.7	*	3	0
supercont10.7_1288673	106		NC	4:TACC	1288673	supercont10.7	*	5	1
supercont10.7_1289920	106	NCU12001	Int	-4:GCCC	1289920	supercont10.7	*	38	1
supercont10.7_1290218	106	NCU12001	Int	-1:C	1290218	supercont10.7	*	29	0
supercont10.7_1296918	106		NC	-2:GG	1296918	supercont10.7	*	29	5
supercont10.7_1297042	106		NC	2:TC	1297042	supercont10.7	+	7	0
supercont10.7_1297141	106		NC	-4:TATG	1297141	supercont10.7	*	7	0
supercont10.7_1297271	106		NC	-4:TGCC	1297271	supercont10.7	*	4	0
supercont10.7_1301915	106	NCU02315	3'	2:AC	1301915	supercont10.7	*	17	0
supercont10.7_1301943	106		NC	-3:GTT	1301943	supercont10.7	+	5	0
supercont10.7_1302079	106		NC	2:AG	1302079	supercont10.7	+	15	0
supercont10.7_1302180	106		NC	1:C	1302180	supercont10.7	+	3	0
supercont10.7_1302320	106		NC	-2:GA	1302320	supercont10.7	+	4	0
supercont10.7_1302403	106		NC	-4:AGGT	1302403	supercont10.7	+	22	0
supercont10.7_1306529	106	NCU02316	3'	1:T	1306529	supercont10.7	*	23	0
supercont10.7_1307267	106		NC	-1:G	1307267	supercont10.7	*	45	0
supercont10.7_1307569	106		NC	3:TCA	1307569	supercont10.7	*	22	2
supercont10.7_1307765	106	NCU02317	Int	2:CG	1307765	supercont10.7	*	11	2
supercont10.7_1311340	106	NCU02318	3'	4:TTTT	1311340	supercont10.7	*	19	3
supercont10.7_1311420	106	NCU02318	3'	3:AAA	1311420	supercont10.7	*	11	2
supercont10.7_1311632	106		NC	-3:TGA	1311632	supercont10.7	*	27	0
supercont10.7_1311970	106		NC	-4:TACC	1311970	supercont10.7	*	31	1
supercont10.7_1312059	106		NC	1:A	1312059	supercont10.7	*	17	0
supercont10.7_1312168	106		NC	3:CGG	1312168	supercont10.7	+	5	0
supercont10.7_1312192	106		NC	5:CTGGG	1312192	supercont10.7	*	7	0
supercont10.7_1312394	106		NC	-5:GACAA	1312394	supercont10.7	*	13	0
supercont10.7_1312440	106		NC	-4:TACT	1312440	supercont10.7	*	7	0
supercont10.7_1312475	106		NC	5:TAGGG	1312475	supercont10.7	*	13	2
supercont10.7_1319332	106	NCU02320	CDS	3:TAG	1319332	supercont10.7	*	16	4
supercont10.7_1319519	106		NC	3:AAA	1319519	supercont10.7	*	13	0
supercont10.7_1319614	106		NC	-1:T	1319614	supercont10.7	+	10	0
supercont10.7_1320000	106		NC	-1:A	1320000	supercont10.7	+	3	0
supercont10.7_1320242	106		NC	-4:ATGA	1320242	supercont10.7	*	26	1
supercont10.7_1322669	106		NC	1:T	1322669	supercont10.7	*	17	0
supercont10.7_1322755	106		NC	9:TGGGAAGCC	1322755	supercont10.7	*	5	1
supercont10.7_1322991	106		NC	7:TACCTAC	1322991	supercont10.7	*	26	5
supercont10.7_1323478	106		NC	1:G	1323478	supercont10.7	+	6	0
supercont10.7_1335021	106		NC	-8:GACCAATG	1335021	supercont10.7	+	12	0
supercont10.7_1335192	106		NC	-5:GAGAC	1335192	supercont10.7	*	50	4
supercont10.7_1336905	106		NC	-1:T	1336905	supercont10.7	*	21	0
supercont10.7_1337095	106		NC	-5:GACGG	1337095	supercont10.7	*	22	0
supercont10.7_1337656	106	NCU02323	CDS	-6:CATGTG	1337656	supercont10.7	*	18	0
supercont10.7_1339671	106		NC	1:T	1339671	supercont10.7	*	9	0
supercont10.7_1339930	106		NC	-4:TAGG	1339930	supercont10.7	*	3	0
supercont10.7_1341794	106	NCU02324	Int	-2:TC	1341794	supercont10.7	*	49	0
supercont10.7_1344327	106	NCU02324	CDS	12:TCGGTTCCAACA	1344327	supercont10.7	*	18	4
supercont10.7_1345265	106		NC	4:GACT	1345265	supercont10.7	*	41	4
supercont10.7_1345490	106	NCU02325	3'	3:CGA	1345490	supercont10.7	*	22	0
supercont10.7_1348113	106		NC	-5:AACTG	1348113	supercont10.7	*	52	1
supercont10.7_1348456	106	NCU02326	5'	-3:TGT	1348456	supercont10.7	*	50	8
supercont10.7_1349427	106	NCU02326	CDS	3:GCC	1349427	supercont10.7	+	29	4
supercont10.7_1350126	106		NC	-2:CT	1350126	supercont10.7	+	10	0
supercont10.7_1350480	106		NC	-3:GTT	1350480	supercont10.7	*	10	0
supercont10.7_1350732	106		NC	-6:GTGTAG	1350732	supercont10.7	+	4	0
supercont10.7_1351735	106		NC	1:C	1351735	supercont10.7	+	6	0
supercont10.7_1352992	106	NCU02327	Int	1:A	1352992	supercont10.7	+	22	0
supercont10.7_1357757	106	NCU02328	3'	3:CGT	1357757	supercont10.7	*	9	0
supercont10.7_1358050	106		NC	-1:T	1358050	supercont10.7	*	22	0
supercont10.7_1358278	106		NC	4:ACTC	1358278	supercont10.7	*	32	1
supercont10.7_1361111	106		NC	5:TCCTG	1361111	supercont10.7	*	42	2
supercont10.7_1361778	106		NC	1:T	1361778	supercont10.7	*	26	0
supercont10.7_1362895	106		NC	-1:C	1362895	supercont10.7	+	11	0
supercont10.7_1363606	106		NC	-3:TTT	1363606	supercont10.7	*	24	0
supercont10.7_1363975	106		NC	2:AA	1363975	supercont10.7	*	21	2
supercont10.7_1364504	106		NC	-1:C	1364504	supercont10.7	*	8	0
supercont10.7_1364618	106		NC	7:ATTGCTA	1364618	supercont10.7	*	26	6
supercont10.7_1364802	106		NC	5:GAACC	1364802	supercont10.7	*	15	0
supercont10.7_1364850	106		NC	1:A	1364850	supercont10.7	*	3	0
supercont10.7_1364867	106		NC	1:T	1364867	supercont10.7	*	7	1
supercont10.7_1364928	106		NC	1:A	1364928	supercont10.7	*	11	0
supercont10.7_1365790	106	NCU02331	CDS	-3:TTC	1365790	supercont10.7	*	26	0
supercont10.7_1365833	106	NCU02331	CDS	-15:TGATGATGAGGAGGG	1365833	supercont10.7	*	14	0
supercont10.7_1378331	106		NC	1:T	1378331	supercont10.7	*	47	0
supercont10.7_1378664	106		NC	-1:T	1378664	supercont10.7	*	22	0
supercont10.7_1378743	106		NC	-3:CCA	1378743	supercont10.7	*	16	3
supercont10.7_1379331	106		NC	-5:ATCTG	1379331	supercont10.7	*	46	4
supercont10.7_1379755	106	NCU02333	Int	1:C	1379755	supercont10.7	*	43	0
supercont10.7_1381264	106		NC	-1:T	1381264	supercont10.7	*	46	1
supercont10.7_2462339	106		NC	1:A	2462339	supercont10.7	*	4	0
supercont10.7_2462544	106		NC	-4:CTAC	2462544	supercont10.7	*	32	0
supercont10.7_2466599	106	NCU11301	Int	-1:C	2466599	supercont10.7	*	10	0
supercont10.7_2467138	106	NCU06104	3'	-1:C	2467138	supercont10.7	*	7	0
supercont10.7_2468745	106		NC	4:GCCC	2468745	supercont10.7	*	18	2
supercont10.7_2469007	106		NC	4:CCAA	2469007	supercont10.7	*	7	1
supercont10.7_2469057	106		NC	6:GTGTTA	2469057	supercont10.7	+	13	0
supercont10.7_2469135	106	NCU11302	5'	-6:TACCTC	2469135	supercont10.7	*	4	0
supercont10.7_2469314	106	NCU11302	5'	5:TCCCG	2469314	supercont10.7	+	7	1
supercont10.7_2471762	106	NCU11302	3'	-4:ATTC	2471762	supercont10.7	*	59	7
supercont10.7_2471950	106	NCU11302	3'	1:C	2471950	supercont10.7	*	38	0
supercont10.7_2474468	106	NCU06106	Int	-1:T	2474468	supercont10.7	*	13	0
supercont10.7_2475283	106		NC	2:AT	2475283	supercont10.7	*	48	2
supercont10.7_2475986	106	NCU06107	Int	1:T	2475986	supercont10.7	*	6	0
supercont10.7_2475996	106	NCU06107	Int	-3:GGG	2475996	supercont10.7	*	3	0
supercont10.7_2478654	106	NCU06108	3'	-4:GTAA	2478654	supercont10.7	*	27	6
supercont10.7_2478915	106		NC	1:C	2478915	supercont10.7	*	20	1
supercont10.7_2479934	106		NC	1:A	2479934	supercont10.7	*	29	0
supercont10.7_2480093	106		NC	-6:CTACCT	2480093	supercont10.7	+	4	0
supercont10.7_2480157	106		NC	4:CCAT	2480157	supercont10.7	*	7	0
supercont10.7_2481064	106	NCU06109	Int	-3:AAA	2481064	supercont10.7	*	54	0
supercont10.7_2485729	106		NC	-1:T	2485729	supercont10.7	+	22	0
supercont10.7_2488457	106		NC	-5:TCCCG	2488457	supercont10.7	*	19	1
supercont10.7_2488526	106		NC	-1:G	2488526	supercont10.7	*	29	0
supercont10.7_2488675	106	NCU06110	5'	-5:TTCCA	2488675	supercont10.7	*	20	0
supercont10.7_2488752	106	NCU06110	5'	5'	5'	1:T	2488752	supercont10.7	*	51	0
supercont10.7_2489207	106	NCU06110	5'	5'	5'	-3:CAT	2489207	supercont10.7	*	36	5
supercont10.7_2490321	106	NCU06110	3'	3'	3'	-1:G	2490321	supercont10.7	*	39	0
supercont10.7_2490535	106	NCU06110	3'	3'	3'	1:G	2490535	supercont10.7	*	48	1
supercont10.7_1381700	106		NC	4:TGAA	1381700	supercont10.7	*	45	5
supercont10.7_1384629	106	NCU02335	5'	14:TCAAGATAATCTGG	1384629	supercont10.7	*	14	2
supercont10.7_1384696	106		NC	4:ATGG	1384696	supercont10.7	*	21	4
supercont10.7_1384903	106		NC	1:G	1384903	supercont10.7	+	12	1
supercont10.7_1384957	106		NC	-1:C	1384957	supercont10.7	+	3	0
supercont10.7_1385675	106	NCU02336	3'	2:TT	1385675	supercont10.7	*	24	0
supercont10.7_1388443	106	NCU02336	5'	1:G	1388443	supercont10.7	*	36	1
supercont10.7_1389433	106		NC	-4:ACAA	1389433	supercont10.7	*	46	6
supercont10.7_1392168	106		NC	-1:G	1392168	supercont10.7	*	24	0
supercont10.7_1392213	106		NC	2:AC	1392213	supercont10.7	*	24	3
supercont10.7_1392543	106		NC	-1:T	1392543	supercont10.7	*	42	3
supercont10.7_1392634	106		NC	-1:T	1392634	supercont10.7	*	21	0
supercont10.7_1395080	106		NC	-1:G	1395080	supercont10.7	+	8	0
supercont10.7_1397653	106	NCU02339	3'	-2:AG	1397653	supercont10.7	*	55	2
supercont10.7_1400635	106	NCU02341	Int	1:T	1400635	supercont10.7	*	32	0
supercont10.7_1404930	106		NC	-1:A	1404930	supercont10.7	*	53	0
supercont10.7_1408049	106	NCU02343	Int	1:A	1408049	supercont10.7	*	34	0
supercont10.7_1410478	106		NC	2:TT	1410478	supercont10.7	*	55	2
supercont10.7_1410709	106		NC	1:A	1410709	supercont10.7	*	49	0
supercont10.7_1413110	106		NC	3:CTC	1413110	supercont10.7	*	8	2
supercont10.7_1414217	106	NCU02345	Int	3:CAA	1414217	supercont10.7	*	22	0
supercont10.7_1415529	106		NC	-4:GGAT	1415529	supercont10.7	*	5	0
supercont10.7_1415593	106		NC	-1:A	1415593	supercont10.7	*	16	0
supercont10.7_1418765	106	NCU02346	CDS	-6:ACTTCC	1418765	supercont10.7	*	46	7
supercont10.7_1419456	106		NC	-4:GACG	1419456	supercont10.7	*	10	1
supercont10.7_1419494	106		NC	-1:A	1419494	supercont10.7	*	3	0
supercont10.7_1419616	106		NC	1:T	1419616	supercont10.7	*	20	1
supercont10.7_1419696	106		NC	-1:T	1419696	supercont10.7	*	56	0
supercont10.7_1420602	106		NC	4:GCGG	1420602	supercont10.7	*	4	0
supercont10.7_1420673	106		NC	1:A	1420673	supercont10.7	*	29	0
supercont10.7_1420985	106		NC	-1:A	1420985	supercont10.7	*	27	2
supercont10.7_1421626	106		NC	1:C	1421626	supercont10.7	*	11	0
supercont10.7_1421648	106		NC	2:CG	1421648	supercont10.7	*	13	2
supercont10.7_1422253	106		NC	-1:G	1422253	supercont10.7	*	43	1
supercont10.7_1429059	106		NC	-7:GTACTGC	1429059	supercont10.7	*	53	12
supercont10.7_1437594	106		NC	-1:G	1437594	supercont10.7	*	30	4
supercont10.7_1437694	106		NC	-7:CCGCTGC	1437694	supercont10.7	*	6	0
supercont10.7_1437931	106		NC	1:G	1437931	supercont10.7	*	9	2
supercont10.7_1437989	106	NCU10066	5'	4:ACGG	1437989	supercont10.7	*	8	0
supercont10.7_1438044	106	NCU10066	5'	-1:T	1438044	supercont10.7	*	20	1
supercont10.7_1438487	106	NCU10066	Int	2:CT	1438487	supercont10.7	*	23	0
supercont10.7_1438514	106	NCU10066	Int	-1:A	1438514	supercont10.7	*	24	0
supercont10.7_1442655	106	NCU10067	3'	3'	1:T	1442655	supercont10.7	+	15	0
supercont10.7_1443951	106	NCU10067	5'	-3:GTG	1443951	supercont10.7	*	37	3
supercont10.7_1458599	106		NC	-4:TACC	1458599	supercont10.7	*	9	1
supercont10.7_1458698	106		NC	-3:ACC	1458698	supercont10.7	*	27	1
supercont10.7_1459683	106		NC	6:TACCTC	1459683	supercont10.7	*	30	5
supercont10.7_1460388	106	NCU02351	5'	4:TACC	1460388	supercont10.7	*	50	4
supercont10.7_1464126	106	NCU02351	3'	-1:A	1464126	supercont10.7	*	40	0
supercont10.7_1465067	106	NCU02352	CDS	2:GG	1465067	supercont10.7	+	3	0
supercont10.7_1465274	106	NCU02352	CDS	3:TCC	1465274	supercont10.7	*	18	0
supercont10.7_1465942	106		NC	-4:TTCA	1465942	supercont10.7	*	22	0
supercont10.7_1466167	106		NC	3:CAT	1466167	supercont10.7	*	19	0
supercont10.7_1466442	106		NC	-2:CC	1466442	supercont10.7	*	4	0
supercont10.7_1466518	106		NC	-3:CGG	1466518	supercont10.7	*	10	2
supercont10.7_1466731	106		NC	-6:ATCATT	1466731	supercont10.7	+	10	0
supercont10.7_1466783	106	NCU02353	3'	1:G	1466783	supercont10.7	*	3	0
supercont10.7_1466902	106	NCU02353	3'	-4:TCTG	1466902	supercont10.7	+	27	0
supercont10.7_1472734	106	NCU02354	Int	-1:T	1472734	supercont10.7	*	26	2
supercont10.7_1473729	106	NCU02354	CDS	3:CTT	1473729	supercont10.7	*	21	3
supercont10.7_1475163	106		NC	4:TAAG	1475163	supercont10.7	*	17	0
supercont10.7_1475234	106		NC	4:ATGG	1475234	supercont10.7	*	37	6
supercont10.7_1476103	106		NC	-4:CCCC	1476103	supercont10.7	*	13	1
supercont10.7_1476197	106		NC	-1:A	1476197	supercont10.7	*	26	3
supercont10.7_1476376	106		NC	4:CGTT	1476376	supercont10.7	*	7	1
supercont10.7_1476465	106		NC	-14:GTCGCGCGCACGTC	1476465	supercont10.7	+	5	0
supercont10.7_1481642	106		NC	-1:A	1481642	supercont10.7	*	32	0
supercont10.7_1486711	106		NC	1:G	1486711	supercont10.7	*	32	1
supercont10.7_1487740	106		NC	1:G	1487740	supercont10.7	*	20	0
supercont10.7_1489180	106		NC	-3:TCC	1489180	supercont10.7	*	53	0
supercont10.7_1489621	106		NC	1:T	1489621	supercont10.7	*	52	3
supercont10.7_1490052	106		NC	1:T	1490052	supercont10.7	*	17	1
supercont10.7_1490483	106		NC	-6:TTGTGA	1490483	supercont10.7	*	17	1
supercont10.7_1490638	106		NC	5:TTTTT	1490638	supercont10.7	+	9	1
supercont10.7_1490897	106		NC	-1:G	1490897	supercont10.7	+	4	1
supercont10.7_1490938	106		NC	-4:GCCC	1490938	supercont10.7	*	40	0
supercont10.7_1491438	106		NC	-5:TAGAC	1491438	supercont10.7	*	34	2
supercont10.7_1491627	106		NC	-6:TACTGG	1491627	supercont10.7	*	13	0
supercont10.7_1491747	106	NCU02357	3'	2:GT	1491747	supercont10.7	*	32	0
supercont10.7_1495589	106	NCU02357	5'	-1:G	1495589	supercont10.7	*	70	0
supercont10.7_1496219	106		NC	6:TAGAGG	1496219	supercont10.7	*	32	5
supercont10.7_1496923	106		NC	-4:AGGT	1496923	supercont10.7	*	45	0
supercont10.7_1502797	106		NC	3:GCA	1502797	supercont10.7	+	31	4
supercont10.7_1502883	106		NC	5:AACTG	1502883	supercont10.7	*	18	0
supercont10.7_1502955	106		NC	4:GTAA	1502955	supercont10.7	*	9	0
supercont10.7_1503145	106		NC	5:GTCTA	1503145	supercont10.7	*	45	2
supercont10.7_1506324	106	NCU02361	Int	-1:C	1506324	supercont10.7	*	42	0
supercont10.7_1507478	106	NCU02361	3'	1:G	1507478	supercont10.7	*	32	0
supercont10.7_1507617	106		NC	-14:CACACATGATGATT	1507617	supercont10.7	*	10	1
supercont10.7_1507696	106		NC	4:GGAT	1507696	supercont10.7	*	6	0
supercont10.7_1507764	106		NC	5:TAGAC	1507764	supercont10.7	+	26	2
supercont10.7_1508259	106		NC	-4:TAAC	1508259	supercont10.7	*	40	0
supercont10.7_1508978	106		NC	3:AGG	1508978	supercont10.7	*	33	3
supercont10.7_1509205	106	NCU02362	3'	3:TAT	1509205	supercont10.7	*	32	0
supercont10.7_1511584	106		NC	1:G	1511584	supercont10.7	+	16	1
supercont10.7_1512329	106		NC	2:TT	1512329	supercont10.7	*	21	3
supercont10.7_1512571	106		NC	-1:C	1512571	supercont10.7	*	36	0
supercont10.7_1514446	106	NCU02364	3'	1:T	1514446	supercont10.7	*	28	5
supercont10.7_1515953	106		NC	1:A	1515953	supercont10.7	*	52	0
supercont10.7_1517607	106		NC	4:TCGC	1517607	supercont10.7	*	26	1
supercont10.7_1517673	106		NC	-1:C	1517673	supercont10.7	*	29	0
supercont10.7_1518110	106		NC	-1:G	1518110	supercont10.7	*	26	0
supercont10.7_1518148	106		NC	9:AGTGGAAGC	1518148	supercont10.7	*	10	0
supercont10.7_1518381	106	NCU02366	5'	2:TT	1518381	supercont10.7	*	23	0
supercont10.7_1519618	106	NCU02366	Int	1:T	1519618	supercont10.7	*	35	1
supercont10.7_1521677	106	NCU02366	3'	2:TA	1521677	supercont10.7	*	34	4
supercont10.7_1522043	106		NC	1:A	1522043	supercont10.7	*	34	0
supercont10.7_1522149	106		NC	1:A	1522149	supercont10.7	*	21	0
supercont10.7_1528126	106	NCU02369	Int	1:A	1528126	supercont10.7	*	3	0
supercont10.7_1529472	106		NC	4:GTTC	1529472	supercont10.7	*	52	4
supercont10.7_1529633	106	NCU02370	5'	1:C	1529633	supercont10.7	*	47	0
supercont10.7_1531349	106		NC	-1:T	1531349	supercont10.7	*	13	0
supercont10.7_1531362	106		NC	1:T	1531362	supercont10.7	+	6	0
supercont10.7_1534282	106	NCU02372	Int	-1:A	1534282	supercont10.7	*	45	0
supercont10.7_1534710	106	NCU02372	5'	5:TATAC	1534710	supercont10.7	*	30	0
supercont10.7_1534763	106		NC	4:GTGT	1534763	supercont10.7	*	12	0
supercont10.7_1534794	106		NC	3:ATA	1534794	supercont10.7	*	7	0
supercont10.7_1536797	106		NC	-4:CCCC	1536797	supercont10.7	*	10	1
supercont10.7_1536932	106		NC	-4:GTAC	1536932	supercont10.7	*	24	1
supercont10.7_1537084	106	NCU02374	5'	-1:A	1537084	supercont10.7	*	43	0
supercont10.7_1539012	106	NCU02375	3'	-2:AA	1539012	supercont10.7	*	43	0
supercont10.7_1539167	106	NCU02375	Spl	-1:T	1539167	supercont10.7	*	49	0
supercont10.7_1541640	106		NC	-4:ATGG	1541640	supercont10.7	*	31	2
supercont10.7_1541784	106		NC	-1:C	1541784	supercont10.7	*	34	0
supercont10.7_1542057	106		NC	3:TCC	1542057	supercont10.7	*	42	1
supercont10.7_1544241	106		NC	10:CTAGTGTTCG	1544241	supercont10.7	*	4	1
supercont10.7_1544258	106		NC	3:GGT	1544258	supercont10.7	*	12	2
supercont10.7_1544822	106		NC	-7:GTACATA	1544822	supercont10.7	*	40	2
supercont10.7_1544888	106		NC	5:AAACA	1544888	supercont10.7	*	35	6
supercont10.7_1545106	106		NC	-3:AGG	1545106	supercont10.7	*	6	0
supercont10.7_1545688	106		NC	-1:A	1545688	supercont10.7	*	23	0
supercont10.7_1545970	106		NC	1:C	1545970	supercont10.7	*	34	2
supercont10.7_1546121	106		NC	5:TTAGG	1546121	supercont10.7	*	38	7
supercont10.7_1547069	106	NCU02377	CDS	-3:GTA	1547069	supercont10.7	*	25	3
supercont10.7_1547143	106	NCU02377	Int	10:GTACTACGCA	1547143	supercont10.7	*	24	5
supercont10.7_1547173	106	NCU02377	Int	-6:GCGAGC	1547173	supercont10.7	*	7	0
supercont10.7_1547407	106		NC	3:CTT	1547407	supercont10.7	*	57	10
supercont10.7_1547783	106		NC	-3:CTA	1547783	supercont10.7	*	27	1
supercont10.7_1547918	106		NC	-1:T	1547918	supercont10.7	*	20	0
supercont10.7_1550704	106		NC	1:T	1550704	supercont10.7	*	25	4
supercont10.7_1551083	106		NC	-3:TGT	1551083	supercont10.7	*	69	4
supercont10.7_1554240	106	NCU02379	5'	-1:T	1554240	supercont10.7	*	46	0
supercont10.7_1554474	106		NC	-1:A	1554474	supercont10.7	*	44	0
supercont10.7_1555003	106		NC	-1:A	1555003	supercont10.7	*	34	0
supercont10.7_1559783	106		NC	-2:AA	1559783	supercont10.7	*	18	1
supercont10.7_1560450	106		NC	-4:GACG	1560450	supercont10.7	*	57	3
supercont10.7_1568261	106	NCU10747	3'	2:TT	1568261	supercont10.7	*	22	5
supercont10.7_1571548	106		NC	1:T	1571548	supercont10.7	*	33	0
supercont10.7_1571840	106		NC	-1:G	1571840	supercont10.7	*	24	0
supercont10.7_1571965	106		NC	-7:CTATGTT	1571965	supercont10.7	*	16	1
supercont10.7_1572108	106		NC	-1:A	1572108	supercont10.7	*	32	0
supercont10.7_1572307	106		NC	-4:TCAT	1572307	supercont10.7	*	28	3
[truncated: 144,762 more rows]
