# Supplementary material for: Rediscovery by Whole Genome Sequencing: Classical Mutations and Genome Polymorphisms in Neurospora crassa
Source: G3 (Bethesda). 2011 Sep 1;1(4):303–16. doi: 10.1534/g3.111.000307 (PMC3276140; doi:10.1534/g3.111.000307)
Supplement: Supporting Information [file supp_1.4.303_FileS1.zip › FileS1/Merged_SNP_18_Nc_strains.txt]

10_6_A	3566	6	10		NC	9	54
10_6_A	106	6	10		NC	3	36
10_6_A	1211	6	10		NC	3	36
10_6_A	3564	6	10		NC	4	39
10_6_A	3921	6	10		NC	4	39
10_6_A	3246	6	10		NC	3	36
12_8_Y	3566	8	12		NC	17	40
12_8_Y	3831	8	12		NC	24	69
11_11_R	821	11	11		NC	22	69
17_16_R	3566	16	17		NC	75	98
17_16_R	1303	16	17		NC	42	83
16_16_R	3246	16	16		NC	12	63
16_24_T	305	24	16		NC	19	84
11_30_Y	1303	30	11		NC	66	121
11_30_Y	1211	30	11		NC	62	40
11_30_Y	3564	30	11		NC	27	65
16_31_Y	305	31	16		NC	28	173
11_33_R	1303	33	11		NC	72	122
11_33_R	1211	33	11		NC	69	66
11_33_R	3564	33	11		NC	28	65
16_37_Y	3246	37	16		NC	24	93
15_38_G	3566	38	15		NC	40	147
15_38_G	1211	38	15		NC	30	117
15_38_G	3831	38	15		NC	30	117
15_38_G	3564	38	15		NC	24	99
19_38_R	305	38	19		NC	10	35
11_39_Y	821	39	11		NC	79	76
8_40_R	7022	40	8		NC	48	69
16_48_R	3246	48	16		NC	17	88
19_50_R	305	50	19		NC	12	35
18_52_R	821	52	18		NC	78	166
17_59_Y	3831	59	17		NC	62	66
17_59_Y	3114	59	17		NC	67	67
11_62_Y	821	62	11		NC	78	142
11_64_Y	821	64	11		NC	79	65
11_64_Y	1211	64	11		NC	56	58
11_64_Y	3831	64	11		NC	87	204
18_64_Y	305	64	18		NC	76	158
18_65_R	305	65	18		NC	77	160
11_66_A	1363	66	11		NC	3	36
11_66_A	305	66	11		NC	8	51
15_67_R	3566	67	15		NC	115	138
15_67_R	1303	67	15		NC	46	123
15_67_R	821	67	15		NC	50	173
15_67_R	1211	67	15		NC	55	122
15_67_R	7022	67	15		NC	51	104
15_67_R	3564	67	15		NC	33	101
11_68_T	1363	68	11		NC	3	36
11_68_T	305	68	11		NC	8	51
18_70_Y	821	70	18		NC	63	124
11_77_Y	821	77	11		NC	64	117
11_77_Y	322	77	11		NC	55	130
11_77_Y	1211	77	11		NC	53	68
15_77_R	1211	77	15		NC	60	126
11_77_Y	3831	77	11		NC	89	218
14_82_R	3566	82	14		NC	94	81
14_82_R	1303	82	14		NC	66	102
14_82_R	3831	82	14		NC	75	139
17_84_G	305	84	17		NC	3	36
10_90_G	7022	90	10		NC	43	156
10_90_G	3921	90	10		NC	6	45
11_91_R	821	91	11		NC	61	128
19_93_G	2261	93	19		NC	12	35
14_94_M	3566	94	14		NC	74	61
14_94_M	1303	94	14		NC	61	101
14_94_M	7035	94	14		NC	19	47
14_94_M	3831	94	14		NC	67	147
16_98_A	7022	98	16		NC	21	57
16_98_A	2261	98	16		NC	16	75
16_98_A	305	98	16		NC	47	168
11_100_R	3566	100	11		NC	122	255
11_100_R	1303	100	11		NC	84	255
5_100_R	7035	100	5		NC	15	90
11_100_R	7035	100	11		NC	33	186
11_100_R	1211	100	11		NC	58	201
11_100_R	3831	100	11		NC	94	255
11_100_R	3114	100	11		NC	56	235
11_100_R	7022	100	11		NC	66	255
11_100_R	3564	100	11		NC	41	132
11_100_R	3921	100	11		NC	25	144
11_100_R	3246	100	11		NC	23	152
11_100_R	3562	100	11		NC	17	123
11_103_R	821	103	11		NC	47	177
8_104_C	2261	104	8		NC	10	57
19_105_R	305	105	19		NC	40	156
8_106_G	3566	106	8		NC	33	126
8_106_G	309	106	8		NC	12	63
8_106_G	305	106	8		NC	14	69
8_106_G	3921	106	8		NC	7	48
11_107_R	322	107	11		NC	15	82
8_109_G	3566	109	8		NC	41	104
8_109_G	309	109	8		NC	14	69
8_109_G	305	109	8		NC	15	72
11_109_R	821	109	11		NC	57	188
15_109_C	821	109	15		NC	21	57
11_109_A	322	109	11		NC	14	69
8_109_G	3921	109	8		NC	9	32
11_115_R	821	115	11		NC	66	193
16_115_A	7022	115	16		NC	11	60
16_115_R	305	115	16		NC	36	109
11_115_G	305	115	11		NC	5	42
5_120_Y	3114	120	5		NC	47	50
15_121_G	3566	121	15		NC	53	187
15_121_G	309	121	15		NC	6	45
15_121_G	7035	121	15		NC	4	39
15_121_G	1211	121	15		NC	25	102
15_121_G	3831	121	15		NC	36	135
15_121_G	3114	121	15		NC	41	150
15_121_G	7022	121	15		NC	16	75
15_121_G	3562	121	15		NC	5	42
15_121_G	305	121	15		NC	26	105
11_127_R	3566	127	11		NC	76	130
8_127_T	7022	127	8		NC	26	105
11_127_R	1303	127	11		NC	65	49
11_127_R	322	127	11		NC	32	54
11_127_R	7035	127	11		NC	26	87
8_127_T	3246	127	8		NC	4	39
8_128_C	2261	128	8		NC	10	57
16_129_A	7022	129	16		NC	10	33
5_129_Y	3831	129	5		NC	89	89
5_129_Y	1303	129	5		NC	60	85
16_132_T	305	132	16		NC	24	65
18_134_Y	305	134	18		NC	76	132
10_138_Y	1303	138	10		NC	61	73
16_138_A	7035	138	16		NC	4	39
5_143_R	3566	143	5		NC	58	51
5_143_R	821	143	5		NC	49	142
5_143_R	1211	143	5		NC	36	114
5_143_R	3114	143	5		NC	41	97
5_143_R	3831	143	5		NC	80	221
5_143_R	1303	143	5		NC	53	166
5_143_R	3564	143	5		NC	29	47
15_145_G	309	145	15		NC	5	42
16_145_A	7035	145	16		NC	3	36
16_145_A	2261	145	16		NC	5	42
18_145_R	3246	145	18		NC	16	97
16_145_R	305	145	16		NC	23	90
18_145_R	305	145	18		NC	77	149
15_145_G	305	145	15		NC	9	32
11_148_T	1363	148	11		NC	8	51
11_148_T	322	148	11		NC	47	168
11_148_T	305	148	11		NC	42	153
17_153_A	1363	153	17		NC	3	36
16_154_A	2261	154	16		NC	4	39
15_155_G	309	155	15		NC	5	42
16_161_R	305	161	16		NC	19	116
15_162_T	305	162	15		NC	19	51
16_165_R	821	165	16		NC	71	45
16_165_R	3831	165	16		NC	79	48
16_165_R	3114	165	16		NC	59	51
16_165_R	7022	165	16		NC	25	55
18_170_Y	821	170	18		NC	61	71
18_170_Y	1211	170	18		NC	57	77
18_170_Y	3564	170	18		NC	37	42
15_172_R	3566	172	15		NC	56	103
15_172_R	1303	172	15		NC	33	71
15_172_R	821	172	15		NC	42	71
15_172_R	1211	172	15		NC	27	45
4_172_C	106	172	4		NC	3	36
15_172_R	3831	172	15		NC	39	104
15_172_R	3114	172	15		NC	47	119
15_172_R	7022	172	15		NC	34	46
15_172_R	3564	172	15		NC	26	90
18_172_R	3246	172	18		NC	22	162
18_174_Y	821	174	18		NC	60	66
18_174_Y	1211	174	18		NC	56	82
18_174_Y	3564	174	18		NC	34	52
18_174_Y	3921	174	18		NC	16	42
5_176_R	821	176	5		NC	44	60
8_179_A	305	179	8		NC	34	129
8_183_G	3566	183	8		NC	38	90
8_183_G	309	183	8		NC	17	78
8_183_G	3921	183	8		NC	6	45
16_185_A	2261	185	16		NC	8	51
5_193_T	305	193	5		NC	43	156
11_195_A	1363	195	11		NC	12	63
11_195_A	322	195	11		NC	58	105
11_195_A	305	195	11		NC	55	193
18_210_R	305	210	18		NC	92	41
14_211_R	7035	211	14		NC	14	74
5_213_T	305	213	5		NC	41	101
18_214_R	305	214	18		NC	93	217
16_215_A	305	215	16		NC	35	132
14_217_Y	7035	217	14		NC	14	70
8_218_G	3566	218	8		NC	31	56
8_218_G	3562	218	8		NC	3	36
6_221_C	1303	221	6		NC	3	36
8_223_G	3566	223	8		NC	20	87
8_225_A	7035	225	8		NC	15	72
15_226_R	3566	226	15		NC	133	128
8_226_T	7022	226	8		NC	9	54
15_226_R	821	226	15		NC	70	194
15_226_R	1211	226	15		NC	84	68
15_226_R	3831	226	15		NC	62	83
15_226_R	7022	226	15		NC	49	90
6_228_G	1303	228	6		NC	5	42
8_228_A	3246	228	8		NC	4	39
4_229_T	821	229	4		NC	10	57
17_232_R	1303	232	17		NC	63	77
12_232_A	305	232	12		NC	14	69
8_243_G	821	243	8		NC	5	42
1_243_G	3921	243	1		NC	32	123
8_244_T	7022	244	8		NC	6	30
11_244_Y	821	244	11		NC	63	72
11_244_Y	3114	244	11		NC	52	128
8_245_G	821	245	8		NC	6	45
6_246_A	1303	246	6		NC	5	42
3_250_C	2261	250	3		NC	54	190
3_250_C	305	250	3		NC	77	255
3_250_C	7035	250	3		NC	34	129
3_250_C	1363	250	3		NC	49	174
3_250_C	322	250	3		NC	41	150
16_251_R	3566	251	16		NC	63	182
8_251_A	7035	251	8		NC	5	42
16_251_R	1211	251	16		NC	54	53
16_251_R	3831	251	16		NC	76	49
16_251_R	7022	251	16		NC	32	87
16_251_R	3246	251	16		NC	21	51
16_254_R	3566	254	16		NC	64	177
16_254_R	1303	254	16		NC	81	45
16_254_R	1211	254	16		NC	54	52
16_254_R	3831	254	16		NC	64	77
16_254_R	7022	254	16		NC	31	103
16_254_R	3246	254	16		NC	21	52
19_254_R	305	254	19		NC	54	246
15_255_R	3566	255	15		NC	74	41
4_255_C	821	255	4		NC	41	150
15_255_R	821	255	15		NC	37	91
15_255_G	7035	255	15		NC	14	35
8_258_R	3566	258	8		NC	31	83
3_259_T	3564	259	3		NC	20	87
3_262_T	3564	262	3		NC	16	75
18_264_R	305	264	18		NC	48	87
8_265_Y	3566	265	8		NC	56	77
13_265_R	3114	265	13		NC	49	76
17_266_R	3114	266	17		NC	61	67
15_268_A	7035	268	15		NC	9	30
17_271_Y	3114	271	17		NC	51	68
9_273_C	2261	273	9		NC	35	132
5_275_R	7022	275	5		NC	70	57
5_275_R	3566	275	5		NC	144	141
5_275_R	821	275	5		NC	95	119
5_275_R	3831	275	5		NC	80	66
5_275_R	1303	275	5		NC	47	137
7_278_T	7022	278	7		NC	35	132
19_279_R	309	279	19		NC	22	130
19_279_R	106	279	19		NC	11	70
19_279_R	2261	279	19		NC	23	84
19_279_R	305	279	19		NC	46	199
3_280_T	2261	280	3		NC	12	63
16_280_Y	1303	280	16		NC	72	47
16_280_Y	3831	280	16		NC	66	61
7_283_G	7022	283	7		NC	36	135
7_283_G	305	283	7		NC	40	147
7_283_G	309	283	7		NC	27	108
7_283_G	1303	283	7		NC	42	153
7_283_G	106	283	7		NC	11	60
7_283_G	1211	283	7		NC	33	126
7_283_G	3921	283	7		NC	17	78
9_287_C	2261	287	9		NC	27	108
16_291_R	1303	291	16		NC	75	179
16_291_R	1211	291	16		NC	51	59
16_291_R	3831	291	16		NC	78	58
13_291_Y	3114	291	13		NC	50	172
16_291_R	3114	291	16		NC	77	57
9_291_A	3246	291	9		NC	7	48
19_291_R	305	291	19		NC	40	137
12_294_A	305	294	12		NC	34	129
3_295_C	305	295	3		NC	11	60
3_295_C	7035	295	3		NC	16	75
3_295_C	1363	295	3		NC	6	45
3_295_C	322	295	3		NC	29	114
9_296_A	3246	296	9		NC	5	42
9_296_A	305	296	9		NC	47	168
5_297_T	305	297	5		NC	23	96
7_299_A	3831	299	7		NC	55	193
19_301_R	309	301	19		NC	23	92
3_301_T	305	301	3		NC	5	42
19_301_R	106	301	19		NC	11	70
19_301_R	2261	301	19		NC	25	110
13_302_Y	3114	302	13		NC	36	123
9_303_A	305	303	9		NC	40	147
3_307_T	305	307	3		NC	9	54
12_316_A	305	316	12		NC	33	126
16_317_A	7022	317	16		NC	6	45
16_317_R	305	317	16		NC	31	185
16_319_Y	305	319	16		NC	32	181
3_320_G	305	320	3		NC	27	108
3_320_G	7035	320	3		NC	16	75
3_320_G	1363	320	3		NC	12	63
3_320_G	322	320	3		NC	50	153
8_321_G	821	321	8		NC	17	33
3_322_C	7035	322	3		NC	17	78
3_322_C	1363	322	3		NC	14	69
3_322_C	322	322	3		NC	47	168
2_324_Y	821	324	2		NC	43	92
8_327_G	821	327	8		NC	16	43
6_330_G	821	330	6		NC	5	42
9_333_R	821	333	9		NC	32	152
11_333_C	821	333	11		NC	46	165
9_333_R	7035	333	9		NC	27	113
9_333_R	3564	333	9		NC	36	93
7_333_A	3921	333	7		NC	6	45
16_334_R	821	334	16		NC	64	95
16_334_A	7022	334	16		NC	6	45
3_336_T	2261	336	3		NC	7	48
3_338_A	3114	338	3		NC	21	90
9_339_R	821	339	9		NC	35	135
9_339_R	3566	339	9		NC	95	191
9_339_A	7022	339	9		NC	11	60
9_339_R	1303	339	9		NC	59	88
9_339_R	7035	339	9		NC	24	123
9_339_R	1211	339	9		NC	59	50
9_339_R	3114	339	9		NC	60	51
9_339_R	3564	339	9		NC	30	116
6_340_T	821	340	6		NC	4	39
8_349_T	3566	349	8		NC	79	255
8_349_T	309	349	8		NC	22	93
8_349_T	7022	349	8		NC	43	106
8_349_T	305	349	8		NC	16	75
8_349_T	3921	349	8		NC	21	90
8_349_T	3562	349	8		NC	5	42
15_354_G	3566	354	15		NC	40	98
15_354_G	309	354	15		NC	18	81
15_354_G	1303	354	15		NC	28	65
15_354_G	821	354	15		NC	34	129
15_354_G	7035	354	15		NC	4	39
15_354_G	1211	354	15		NC	41	114
15_354_G	3831	354	15		NC	49	111
15_354_G	3114	354	15		NC	43	120
15_354_G	3564	354	15		NC	16	75
15_354_G	3921	354	15		NC	12	32
15_354_G	3562	354	15		NC	6	45
15_354_G	305	354	15		NC	14	69
12_357_R	3566	357	12		NC	83	69
12_357_R	1303	357	12		NC	52	58
12_357_R	3114	357	12		NC	57	93
12_357_R	3564	357	12		NC	46	47
15_361_Y	821	361	15		NC	45	127
15_361_T	7022	361	15		NC	23	63
12_363_Y	7035	363	12		NC	8	40
16_364_Y	821	364	16		NC	84	110
16_364_Y	3831	364	16		NC	70	45
16_364_Y	3114	364	16		NC	67	53
16_364_Y	3564	364	16		NC	41	106
7_367_C	1363	367	7		NC	10	57
4_370_C	821	370	4		NC	33	126
8_372_T	7022	372	8		NC	31	120
14_372_R	1303	372	14		NC	64	45
8_372_T	3246	372	8		NC	4	39
8_373_G	821	373	8		NC	23	96
9_375_G	3566	375	9		NC	58	69
9_375_G	309	375	9		NC	25	102
9_375_G	3921	375	9		NC	18	36
9_375_G	3562	375	9		NC	14	35
9_377_C	3566	377	9		NC	61	59
9_377_C	309	377	9		NC	25	102
14_377_R	821	377	14		NC	29	86
9_377_C	3921	377	9		NC	17	34
9_377_C	3562	377	9		NC	13	36
15_379_G	3566	379	15		NC	44	159
15_379_G	309	379	15		NC	17	78
2_379_T	305	379	2		NC	54	190
15_379_G	1303	379	15		NC	37	138
15_379_G	821	379	15		NC	54	190
15_379_G	106	379	15		NC	4	39
15_379_G	7035	379	15		NC	13	66
15_379_G	1211	379	15		NC	40	98
15_379_G	3831	379	15		NC	41	150
15_379_G	3114	379	15		NC	30	117
15_379_G	7022	379	15		NC	21	90
15_379_G	3564	379	15		NC	27	74
15_379_G	3921	379	15		NC	10	57
15_379_G	3562	379	15		NC	4	39
15_379_G	305	379	15		NC	13	66
17_380_R	3831	380	17		NC	50	93
17_380_R	3114	380	17		NC	100	128
12_383_Y	3566	383	12		NC	136	208
12_383_Y	309	383	12		NC	18	43
12_383_Y	1303	383	12		NC	96	213
12_383_Y	821	383	12		NC	116	223
12_383_Y	7035	383	12		NC	17	79
12_383_Y	1211	383	12		NC	80	178
12_383_Y	3831	383	12		NC	123	255
12_383_Y	3114	383	12		NC	80	102
12_383_Y	7022	383	12		NC	59	117
12_383_Y	3564	383	12		NC	60	173
12_383_Y	3921	383	12		NC	13	73
12_383_Y	3246	383	12		NC	21	96
12_383_Y	3562	383	12		NC	12	55
8_384_C	821	384	8		NC	20	87
19_385_R	2261	385	19		NC	8	50
12_390_Y	305	390	12		NC	62	73
12_391_R	305	391	12		NC	60	80
7_395_C	7022	395	7		NC	20	87
7_395_C	305	395	7		NC	6	45
7_395_C	3562	395	7		NC	3	36
7_395_C	309	395	7		NC	16	75
7_395_C	1303	395	7		NC	16	75
15_395_G	821	395	15		NC	51	46
7_395_C	106	395	7		NC	10	57
7_395_C	3831	395	7		NC	62	214
7_395_C	1211	395	7		NC	28	111
7_395_C	3921	395	7		NC	7	48
8_396_T	309	396	8		NC	15	72
8_396_T	305	396	8		NC	7	48
8_396_T	3921	396	8		NC	11	60
8_396_T	3562	396	8		NC	18	51
8_397_A	305	397	8		NC	7	48
11_398_R	322	398	11		NC	79	209
3_401_G	2261	401	3		NC	22	93
3_401_G	305	401	3		NC	38	107
3_401_G	7035	401	3		NC	9	54
3_401_G	1363	401	3		NC	10	57
3_401_G	322	401	3		NC	38	141
8_404_A	7022	404	8		NC	30	71
7_405_A	305	405	7		NC	3	36
16_406_R	3566	406	16		NC	96	138
16_406_R	1303	406	16		NC	85	189
16_406_R	821	406	16		NC	63	50
16_406_R	7035	406	16		NC	9	39
16_406_R	1211	406	16		NC	72	142
16_406_R	3831	406	16		NC	79	111
16_406_R	3114	406	16		NC	69	183
16_406_R	3564	406	16		NC	55	114
16_407_R	3566	407	16		NC	94	130
16_407_R	1303	407	16		NC	85	199
16_407_R	821	407	16		NC	63	50
16_407_R	7035	407	16		NC	8	38
16_407_R	1211	407	16		NC	68	150
16_407_R	3831	407	16		NC	76	119
16_407_R	3114	407	16		NC	71	186
16_407_R	3564	407	16		NC	54	119
6_408_T	821	408	6		NC	3	36
11_408_R	322	408	11		NC	87	255
7_409_A	305	409	7		NC	4	39
7_409_A	3831	409	7		NC	49	174
7_409_A	1211	409	7		NC	34	129
12_412_Y	3566	412	12		NC	164	47
18_412_G	3566	412	18		NC	42	35
12_412_Y	309	412	12		NC	16	49
12_412_Y	1303	412	12		NC	79	40
12_412_Y	821	412	12		NC	141	106
18_412_G	821	412	18		NC	43	41
12_412_Y	1211	412	12		NC	92	68
12_412_Y	3831	412	12		NC	133	130
18_412_G	7022	412	18		NC	14	38
9_413_G	3566	413	9		NC	45	162
9_413_G	3921	413	9		NC	8	51
8_413_T	3246	413	8		NC	7	48
9_413_G	3562	413	9		NC	6	45
6_415_A	821	415	6		NC	4	39
18_415_G	821	415	18		NC	43	32
9_416_G	3566	416	9		NC	48	171
3_416_R	7022	416	3		NC	43	173
4_416_A	821	416	4		NC	46	129
9_416_G	3921	416	9		NC	7	48
9_416_G	3562	416	9		NC	5	42
3_419_R	7022	419	3		NC	43	175
8_425_Y	821	425	8		NC	63	214
2_426_T	3831	426	2		NC	44	159
16_433_T	305	433	16		NC	22	93
3_434_G	2261	434	3		NC	4	39
3_434_G	305	434	3		NC	5	42
3_434_G	7035	434	3		NC	11	60
18_434_G	3562	434	18		NC	4	39
3_434_G	322	434	3		NC	26	105
11_436_R	3114	436	11		NC	65	108
9_437_G	3566	437	9		NC	47	132
9_437_G	309	437	9		NC	9	54
11_437_Y	322	437	11		NC	110	138
15_437_T	106	437	15		NC	3	36
11_437_Y	3564	437	11		NC	43	87
9_437_G	3921	437	9		NC	11	60
9_437_G	3562	437	9		NC	6	45
3_440_G	7035	440	3		NC	8	51
3_440_G	322	440	3		NC	18	81
6_441_C	821	441	6		NC	7	48
8_445_R	821	445	8		NC	54	207
8_445_G	3566	445	8		NC	78	207
8_445_G	309	445	8		NC	6	45
8_445_G	305	445	8		NC	5	42
8_445_G	3921	445	8		NC	12	63
8_447_T	3566	447	8		NC	78	207
8_447_T	309	447	8		NC	6	45
8_447_T	305	447	8		NC	5	42
8_447_T	3921	447	8		NC	12	63
8_447_T	3562	447	8		NC	7	48
8_454_R	821	454	8		NC	54	93
7_454_A	7022	454	7		NC	9	54
19_455_T	305	455	19		NC	7	48
3_457_C	7035	457	3		NC	3	36
3_457_C	322	457	3		NC	14	69
17_461_R	3566	461	17		NC	56	43
17_461_R	1303	461	17		NC	48	75
12_461_R	1211	461	12		NC	45	69
12_461_R	3114	461	12		NC	41	56
2_462_C	821	462	2		NC	43	156
2_462_C	322	462	2		NC	42	153
2_462_C	3564	462	2		NC	12	63
9_463_T	305	463	9		NC	11	60
9_464_A	305	464	9		NC	11	60
17_465_R	1303	465	17		NC	47	73
3_468_C	7035	468	3		NC	6	45
16_468_A	7022	468	16		NC	17	78
3_468_C	322	468	3		NC	33	126
6_469_T	1303	469	6		NC	5	42
7_473_C	1363	473	7		NC	7	48
18_473_Y	1211	473	18		NC	49	46
4_474_Y	821	474	4		NC	63	188
19_474_R	1303	474	19		NC	27	55
4_477_Y	821	477	4		NC	60	189
18_479_G	3566	479	18		NC	43	69
18_479_G	821	479	18		NC	58	71
18_479_G	3921	479	18		NC	6	45
18_479_G	305	479	18		NC	3	36
9_480_A	322	480	9		NC	15	72
16_481_Y	3114	481	16		NC	59	49
16_481_T	305	481	16		NC	30	91
19_481_R	305	481	19		NC	23	52
3_484_C	7035	484	3		NC	6	45
3_484_C	322	484	3		NC	43	156
8_485_R	3566	485	8		NC	119	33
8_485_G	3562	485	8		NC	9	31
19_488_Y	7022	488	19		NC	34	47
8_490_R	3566	490	8		NC	116	35
8_490_G	3562	490	8		NC	9	31
12_492_Y	3566	492	12		NC	87	104
12_492_C	309	492	12		NC	14	69
12_492_Y	821	492	12		NC	51	39
12_492_C	106	492	12		NC	9	54
12_492_Y	7022	492	12		NC	49	102
12_492_C	2261	492	12		NC	9	54
12_492_C	305	492	12		NC	18	81
8_497_Y	821	497	8		NC	87	87
19_501_A	305	501	19		NC	44	104
7_503_A	7022	503	7		NC	25	102
2_507_T	305	507	2		NC	39	144
19_507_T	1211	507	19		NC	38	31
19_507_T	7022	507	19		NC	26	67
7_511_T	7022	511	7		NC	28	111
16_514_A	7022	514	16		NC	13	66
12_514_A	305	514	12		NC	6	45
4_519_C	821	519	4		NC	30	117
18_520_G	3566	520	18		NC	35	132
18_520_G	309	520	18		NC	3	36
18_520_G	821	520	18		NC	33	126
18_520_G	3921	520	18		NC	9	54
18_520_G	3562	520	18		NC	4	39
18_520_G	305	520	18		NC	4	39
3_522_C	7035	522	3		NC	3	36
2_522_C	821	522	2		NC	51	181
2_522_C	322	522	2		NC	35	51
3_522_C	322	522	3		NC	13	66
3_523_C	7035	523	3		NC	4	39
3_523_C	322	523	3		NC	11	60
9_525_C	821	525	9		NC	37	138
9_525_C	2261	525	9		NC	23	96
2_526_Y	3566	526	2		NC	60	53
8_528_G	3566	528	8		NC	51	143
4_528_G	821	528	4		NC	52	184
8_528_G	3921	528	8		NC	10	57
8_528_G	3562	528	8		NC	3	36
18_530_G	3566	530	18		NC	36	100
18_530_G	309	530	18		NC	5	42
18_530_G	821	530	18		NC	29	114
7_530_C	1363	530	7		NC	4	39
18_530_G	3921	530	18		NC	8	51
18_530_G	3562	530	18		NC	3	36
8_532_A	3566	532	8		NC	50	140
16_532_A	7022	532	16		NC	8	51
8_532_A	3921	532	8		NC	11	60
8_532_A	3246	532	8		NC	12	63
8_532_A	3562	532	8		NC	3	36
12_532_A	305	532	12		NC	9	54
3_532_C	322	532	3		NC	11	60
9_536_C	821	536	9		NC	40	147
9_536_C	2261	536	9		NC	23	63
6_537_T	7022	537	6		NC	3	36
12_537_C	3566	537	12		NC	52	157
12_537_C	309	537	12		NC	13	66
12_537_C	821	537	12		NC	58	139
12_537_C	7022	537	12		NC	31	120
12_537_C	2261	537	12		NC	13	66
12_537_C	3921	537	12		NC	15	72
12_537_C	3562	537	12		NC	14	69
12_537_C	305	537	12		NC	12	63
4_542_C	821	542	4		NC	31	120
3_543_G	7035	543	3		NC	6	45
3_543_G	322	543	3		NC	30	117
19_548_A	3246	548	19		NC	9	30
16_549_A	7022	549	16		NC	9	32
16_549_A	2261	549	16		NC	3	36
16_549_R	305	549	16		NC	24	153
8_551_A	7022	551	8		NC	24	99
15_552_Y	1303	552	15		NC	48	42
15_552_T	106	552	15		NC	8	30
15_552_Y	1211	552	15		NC	35	88
15_552_Y	3114	552	15		NC	36	42
15_552_Y	3564	552	15		NC	42	87
16_552_T	305	552	16		NC	22	93
18_553_C	821	553	18		NC	44	79
15_555_Y	1303	555	15		NC	41	57
15_555_T	106	555	15		NC	8	30
15_555_Y	1211	555	15		NC	36	88
15_555_Y	3114	555	15		NC	35	50
15_555_Y	3564	555	15		NC	40	87
8_562_G	821	562	8		NC	22	93
8_562_G	3566	562	8		NC	55	193
8_562_G	3921	562	8		NC	12	63
8_562_G	3562	562	8		NC	12	63
18_565_R	106	565	18		NC	11	37
18_565_R	7035	565	18		NC	18	45
18_565_R	3831	565	18		NC	53	165
18_565_R	3114	565	18		NC	44	116
14_565_Y	3114	565	14		NC	45	42
18_565_R	7022	565	18		NC	43	134
18_568_Y	1303	568	18		NC	41	45
18_568_Y	106	568	18		NC	11	38
2_568_T	1211	568	2		NC	42	43
18_568_Y	3831	568	18		NC	60	179
18_568_Y	3114	568	18		NC	45	146
18_568_Y	7022	568	18		NC	41	138
18_568_Y	3564	568	18		NC	23	66
8_568_T	3246	568	8		NC	4	39
12_572_R	3831	572	12		NC	74	49
12_572_R	3114	572	12		NC	60	42
16_573_A	2261	573	16		NC	4	39
8_575_A	3246	575	8		NC	6	45
19_576_C	821	576	19		NC	40	76
19_576_C	2261	576	19		NC	32	89
7_577_G	7022	577	7		NC	36	135
7_577_G	305	577	7		NC	25	102
7_577_G	309	577	7		NC	12	63
7_577_G	1303	577	7		NC	32	123
7_577_G	106	577	7		NC	13	66
7_577_G	1211	577	7		NC	32	123
7_577_G	3921	577	7		NC	19	84
19_580_T	1211	580	19		NC	36	135
16_581_Y	305	581	16		NC	23	144
16_582_A	7022	582	16		NC	16	43
8_584_Y	3566	584	8		NC	38	151
8_584_T	3921	584	8		NC	4	39
16_586_T	2261	586	16		NC	4	39
16_586_T	305	586	16		NC	22	93
3_587_C	305	587	3		NC	31	120
3_587_C	7035	587	3		NC	3	36
3_587_C	322	587	3		NC	31	120
18_588_Y	3246	588	18		NC	19	46
12_589_Y	3831	589	12		NC	87	123
12_589_Y	3114	589	12		NC	81	73
2_590_Y	821	590	2		NC	61	66
19_590_A	305	590	19		NC	115	255
8_594_T	7035	594	8		NC	8	32
8_595_G	821	595	8		NC	6	45
8_595_G	3566	595	8		NC	37	138
11_595_T	1363	595	11		NC	12	63
8_595_G	305	595	8		NC	4	39
11_595_T	322	595	11		NC	39	144
8_595_G	3921	595	8		NC	5	42
8_595_G	3562	595	8		NC	8	51
11_595_T	305	595	11		NC	25	102
8_597_A	7022	597	8		NC	4	39
4_597_C	821	597	4		NC	16	75
8_598_T	7022	598	8		NC	4	39
4_599_A	821	599	4		NC	16	75
12_600_R	3114	600	12		NC	89	94
12_600_R	7022	600	12		NC	62	76
2_601_Y	3831	601	2		NC	76	73
3_601_C	305	601	3		NC	46	165
3_601_C	7035	601	3		NC	4	39
2_601_Y	1211	601	2		NC	45	55
3_601_C	1363	601	3		NC	3	36
2_601_Y	1303	601	2		NC	30	93
2_601_Y	322	601	2		NC	93	80
3_601_C	322	601	3		NC	29	114
7_604_Y	3566	604	7		NC	81	65
7_604_Y	1303	604	7		NC	39	99
2_605_T	305	605	2		NC	21	90
19_605_Y	305	605	19		NC	114	255
6_606_T	821	606	6		NC	27	108
8_606_Y	3566	606	8		NC	48	121
2_606_Y	3831	606	2		NC	88	135
2_606_Y	3114	606	2		NC	30	61
8_606_T	1303	606	8		NC	38	141
6_606_T	1303	606	6		NC	9	54
18_663_G	821	663	18		NC	48	171
18_663_G	3921	663	18		NC	5	42
18_663_G	3562	663	18		NC	6	45
18_663_G	305	663	18		NC	10	57
2_664_C	106	664	2		NC	15	72
14_664_Y	3566	664	14		NC	71	121
2_664_C	309	664	2		NC	8	51
2_664_C	305	664	2		NC	19	84
14_664_Y	1303	664	14		NC	50	54
14_664_C	322	664	14		NC	18	81
14_664_Y	7035	664	14		NC	15	51
2_664_C	3921	664	2		NC	6	45
14_664_Y	7022	664	14		NC	57	125
14_664_Y	3562	664	14		NC	22	97
2_664_C	821	664	2		NC	38	103
2_664_C	322	664	2		NC	30	61
2_664_C	3564	664	2		NC	20	87
18_670_A	2261	670	18		NC	3	36
19_672_R	1303	672	19		NC	62	58
19_672_R	1211	672	19		NC	65	70
19_672_R	3831	672	19		NC	88	112
19_672_R	3564	672	19		NC	51	47
19_673_R	1303	673	19		NC	63	52
19_673_R	1211	673	19		NC	64	76
19_673_R	3831	673	19		NC	89	101
19_673_R	3564	673	19		NC	51	43
12_676_R	305	676	12		NC	25	75
19_679_C	821	679	19		NC	70	40
19_679_C	2261	679	19		NC	28	111
9_680_A	309	680	9		NC	12	63
9_680_A	3562	680	9		NC	9	54
9_680_A	305	680	9		NC	19	84
2_682_C	821	682	2		NC	28	111
2_682_C	322	682	2		NC	28	55
2_682_C	3564	682	2		NC	20	38
2_684_T	3562	684	2		NC	6	45
3_686_G	2261	686	3		NC	18	81
3_686_G	305	686	3		NC	66	226
3_686_G	7035	686	3		NC	10	57
3_686_G	1363	686	3		NC	15	72
3_686_G	322	686	3		NC	42	117
19_687_A	305	687	19		NC	58	164
14_689_Y	3562	689	14		NC	24	67
6_692_C	821	692	6		NC	25	102
6_692_C	1303	692	6		NC	27	108
14_694_Y	1211	694	14		NC	56	121
18_695_T	305	695	18		NC	11	60
2_696_A	305	696	2		NC	31	85
14_697_Y	1211	697	14		NC	55	50
8_698_A	305	698	8		NC	5	42
19_698_A	2261	698	19		NC	32	123
4_701_A	821	701	4		NC	41	150
7_701_T	3831	701	7		NC	52	184
16_701_A	7022	701	16		NC	27	74
12_707_T	7022	707	12		NC	48	171
12_709_R	305	709	12		NC	34	198
7_711_G	309	711	7		NC	62	214
4_711_T	821	711	4		NC	40	147
7_711_G	1303	711	7		NC	18	81
7_711_G	106	711	7		NC	38	141
7_711_G	1211	711	7		NC	40	147
7_711_G	3921	711	7		NC	18	81
5_715_R	3566	715	5		NC	61	121
5_715_R	821	715	5		NC	71	44
5_715_R	1211	715	5		NC	49	72
5_715_R	3114	715	5		NC	67	109
5_715_R	3831	715	5		NC	62	93
5_715_R	1303	715	5		NC	74	116
5_715_R	3564	715	5		NC	41	113
5_716_Y	3566	716	5		NC	58	121
5_716_Y	1211	716	5		NC	49	66
5_716_Y	3114	716	5		NC	65	93
5_716_Y	3831	716	5		NC	61	83
5_716_Y	1303	716	5		NC	72	107
5_716_Y	3564	716	5		NC	42	97
14_717_M	3562	717	14		NC	11	40
18_717_A	305	717	18		NC	17	78
19_720_A	305	720	19		NC	12	63
18_726_R	3566	726	18		NC	91	61
18_726_R	821	726	18		NC	72	65
18_726_R	1211	726	18		NC	43	60
18_726_R	3114	726	18		NC	52	44
18_726_R	3564	726	18		NC	36	51
18_726_R	3246	726	18		NC	13	58
13_728_R	3114	728	13		NC	49	105
4_734_T	821	734	4		NC	43	156
17_734_R	1303	734	17		NC	56	132
17_734_R	1211	734	17		NC	65	164
17_734_R	3831	734	17		NC	76	117
17_734_R	3564	734	17		NC	49	124
3_736_C	2261	736	3		NC	9	54
3_736_C	305	736	3		NC	22	93
3_736_C	7035	736	3		NC	3	36
3_736_C	1363	736	3		NC	6	45
3_736_C	322	736	3		NC	48	171
12_739_R	305	739	12		NC	41	217
17_743_Y	1303	743	17		NC	53	142
17_743_Y	1211	743	17		NC	66	161
17_743_Y	3831	743	17		NC	79	109
17_743_Y	3564	743	17		NC	54	98
17_750_W	3114	750	17		NC	43	70
16_751_A	7022	751	16		NC	19	48
18_751_A	2261	751	18		NC	14	69
7_753_A	7022	753	7		NC	46	165
8_757_A	7022	757	8		NC	11	60
11_759_Y	3114	759	11		NC	44	60
5_759_R	2261	759	5		NC	11	50
11_760_Y	3114	760	11		NC	47	46
3_766_C	305	766	3		NC	7	48
3_766_C	322	766	3		NC	10	57
19_772_A	3246	772	19		NC	3	36
3_772_C	322	772	3		NC	15	72
4_773_G	3246	773	4		NC	26	105
8_773_T	7022	773	8		NC	7	48
4_773_G	821	773	4		NC	20	67
4_773_G	106	773	4		NC	22	93
4_773_G	322	773	4		NC	28	77
19_773_A	3246	773	19		NC	3	36
4_773_G	3562	773	4		NC	24	99
4_773_G	3564	773	4		NC	14	69
4_773_G	3921	773	4		NC	26	105
19_774_C	3566	774	19		NC	38	106
19_774_C	309	774	19		NC	8	51
19_774_C	821	774	19		NC	48	171
19_774_C	2261	774	19		NC	12	63
19_774_C	3921	774	19		NC	8	51
19_774_C	3562	774	19		NC	14	69
18_775_R	821	775	18		NC	83	165
18_775_G	2261	775	18		NC	6	45
4_777_C	3246	777	4		NC	28	111
4_777_C	821	777	4		NC	17	78
4_777_C	106	777	4		NC	18	81
4_777_C	322	777	4		NC	27	108
4_777_C	3562	777	4		NC	27	108
4_777_C	3564	777	4		NC	17	78
4_777_C	3921	777	4		NC	25	102
8_778_G	821	778	8		NC	48	171
18_779_R	7035	779	18		NC	21	49
18_779_R	1211	779	18		NC	62	148
2_782_T	305	782	2		NC	39	144
12_782_R	305	782	12		NC	29	127
8_783_R	821	783	8		NC	46	65
12_783_R	1211	783	12		NC	52	82
12_783_R	3114	783	12		NC	39	42
7_785_G	305	785	7		NC	48	171
7_785_G	309	785	7		NC	25	102
7_785_G	1303	785	7		NC	38	141
7_785_G	1363	785	7		NC	3	36
7_785_G	106	785	7		NC	14	69
7_785_G	1211	785	7		NC	53	149
7_785_G	3921	785	7		NC	18	81
18_786_R	3564	786	18		NC	65	113
19_788_C	3566	788	19		NC	31	120
19_788_C	309	788	19		NC	6	45
19_788_C	821	788	19		NC	31	120
19_788_C	2261	788	19		NC	6	45
19_788_C	3921	788	19		NC	7	48
19_788_C	3562	788	19		NC	8	51
7_789_T	7022	789	7		NC	29	114
19_789_A	3246	789	19		NC	6	45
15_791_R	3566	791	15		NC	63	122
12_794_Y	3566	794	12		NC	134	115
12_794_Y	1303	794	12		NC	61	76
1_794_A	821	794	1		NC	7	48
12_794_Y	1211	794	12		NC	66	141
12_794_Y	3831	794	12		NC	110	67
12_794_Y	3114	794	12		NC	51	116
12_794_Y	7022	794	12		NC	52	40
15_794_A	2261	794	15		NC	5	42
12_794_Y	3564	794	12		NC	36	74
11_796_C	1363	796	11		NC	3	36
11_796_C	821	796	11		NC	44	159
11_796_C	322	796	11		NC	45	162
11_796_C	305	796	11		NC	40	147
2_797_A	322	797	2		NC	39	108
15_798_Y	3566	798	15		NC	65	135
18_798_T	106	798	18		NC	12	63
4_800_A	821	800	4		NC	22	93
4_803_T	3246	803	4		NC	29	114
7_803_A	7022	803	7		NC	35	132
4_803_T	106	803	4		NC	13	66
4_803_T	322	803	4		NC	39	84
4_803_T	3562	803	4		NC	34	99
4_803_T	3564	803	4		NC	35	132
4_803_T	3921	803	4		NC	21	90
8_804_T	3566	804	8		NC	33	72
18_804_Y	3566	804	18		NC	71	48
8_804_T	305	804	8		NC	10	57
8_804_T	3921	804	8		NC	3	36
18_805_Y	3566	805	18		NC	65	56
11_806_C	322	806	11		NC	49	138
11_806_C	305	806	11		NC	29	114
15_809_R	3566	809	15		NC	97	123
15_809_R	3921	809	15		NC	28	72
15_809_R	3562	809	15		NC	14	81
18_811_C	309	811	18		NC	8	51
19_812_C	3566	812	19		NC	35	99
19_812_C	309	812	19		NC	4	39
19_812_C	3921	812	19		NC	7	48
19_812_C	3562	812	19		NC	10	57
19_813_C	3566	813	19		NC	38	110
19_813_C	309	813	19		NC	5	42
19_813_C	3921	813	19		NC	7	33
19_813_C	3562	813	19		NC	10	57
7_815_Y	7022	815	7		NC	56	199
16_816_T	305	816	16		NC	16	75
7_818_Y	7022	818	7		NC	59	227
7_820_G	305	820	7		NC	36	95
7_820_G	309	820	7		NC	34	129
7_820_G	1303	820	7		NC	25	102
7_820_G	1363	820	7		NC	12	63
7_820_G	106	820	7		NC	16	75
7_820_G	1211	820	7		NC	32	123
7_820_G	3921	820	7		NC	23	96
15_821_G	309	821	15		NC	24	99
15_821_R	821	821	15		NC	100	110
15_821_G	106	821	15		NC	21	90
15_821_R	7022	821	15		NC	100	194
15_821_G	2261	821	15		NC	3	36
15_821_R	3921	821	15		NC	33	100
15_821_R	3562	821	15		NC	18	108
15_821_G	305	821	15		NC	48	171
4_822_A	3246	822	4		NC	34	129
4_822_A	821	822	4		NC	32	123
4_822_A	106	822	4		NC	16	75
4_822_A	322	822	4		NC	39	144
4_822_A	3562	822	4		NC	32	123
4_822_A	3564	822	4		NC	31	99
4_822_A	3921	822	4		NC	28	111
15_824_A	2261	824	15		NC	3	36
18_825_G	3566	825	18		NC	46	129
18_825_G	309	825	18		NC	6	45
18_825_G	821	825	18		NC	39	144
18_825_G	3921	825	18		NC	11	46
18_825_G	3562	825	18		NC	8	51
7_826_G	305	826	7		NC	35	92
7_826_G	3562	826	7		NC	19	84
7_826_G	309	826	7		NC	34	129
7_826_G	1303	826	7		NC	22	93
7_826_G	1363	826	7		NC	11	60
7_826_G	106	826	7		NC	14	69
7_826_G	3831	826	7		NC	52	184
7_826_G	1211	826	7		NC	29	114
16_828_Y	3566	828	16		NC	80	88
16_828_Y	3831	828	16		NC	78	57
16_828_Y	3562	828	16		NC	12	61
2_828_A	322	828	2		NC	25	102
19_830_C	821	830	19		NC	20	87
15_831_R	3566	831	15		NC	149	168
15_831_R	3921	831	15		NC	32	128
15_831_R	3562	831	15		NC	18	108
3_832_C	2261	832	3		NC	3	36
3_832_C	305	832	3		NC	13	66
3_832_C	7035	832	3		NC	5	42
3_832_C	322	832	3		NC	33	126
8_834_Y	821	834	8		NC	31	80
9_834_T	305	834	9		NC	5	42
12_835_A	305	835	12		NC	25	102
4_836_A	821	836	4		NC	16	75
19_836_Y	821	836	19		NC	32	75
9_837_A	3566	837	9		NC	42	153
18_837_C	3566	837	18		NC	70	238
9_837_A	309	837	9		NC	4	39
18_837_C	309	837	18		NC	4	39
18_837_C	821	837	18		NC	37	90
18_837_C	3921	837	18		NC	7	48
9_837_A	3921	837	9		NC	3	36
18_837_C	3562	837	18		NC	4	39
9_837_A	3562	837	9		NC	4	39
9_837_A	305	837	9		NC	3	36
8_838_R	821	838	8		NC	28	79
8_838_R	3566	838	8		NC	34	66
8_838_G	305	838	8		NC	11	46
8_838_G	3921	838	8		NC	7	31
8_838_G	3562	838	8		NC	8	51
11_840_C	1363	840	11		NC	7	48
11_840_C	821	840	11		NC	53	187
11_840_C	322	840	11		NC	51	181
16_840_Y	305	840	16		NC	27	70
11_840_C	305	840	11		NC	26	105
9_843_T	7035	843	9		NC	13	33
9_845_A	3566	845	9		NC	47	100
9_845_A	309	845	9		NC	4	39
12_845_A	305	845	12		NC	21	90
16_846_R	3566	846	16		NC	81	67
16_846_R	821	846	16		NC	71	89
16_846_R	3114	846	16		NC	79	50
16_846_R	3564	846	16		NC	50	90
3_848_C	2261	848	3		NC	5	42
3_848_C	305	848	3		NC	11	60
3_848_C	7035	848	3		NC	10	57
3_848_C	1363	848	3		NC	4	39
14_848_Y	7022	848	14		NC	51	82
3_848_C	322	848	3		NC	29	114
7_849_Y	7022	849	7		NC	39	135
7_851_Y	7022	851	7		NC	34	149
9_860_A	3566	860	9		NC	42	114
8_860_G	3566	860	8		NC	37	54
3_860_C	2261	860	3		NC	6	45
3_860_C	305	860	3		NC	13	66
3_860_C	7035	860	3		NC	10	57
3_860_C	1363	860	3		NC	3	36
9_860_A	3921	860	9		NC	3	36
9_860_A	3562	860	9		NC	6	45
8_860_G	3562	860	8		NC	5	42
9_860_A	305	860	9		NC	3	36
3_860_C	322	860	3		NC	28	111
11_863_T	1363	863	11		NC	9	54
11_863_T	322	863	11		NC	58	164
11_863_T	305	863	11		NC	38	141
8_865_G	3566	865	8		NC	34	56
7_865_T	3831	865	7		NC	60	208
7_865_T	3921	865	7		NC	14	69
15_866_R	3566	866	15		NC	90	98
15_866_R	1303	866	15		NC	75	223
15_866_R	821	866	15		NC	91	186
15_866_R	1211	866	15		NC	70	127
15_866_R	3114	866	15		NC	80	185
19_868_T	7022	868	19		NC	32	123
9_868_T	3246	868	9		NC	7	48
4_869_G	821	869	4		NC	9	54
7_871_T	3246	871	7		NC	18	81
7_873_R	7022	873	7		NC	40	177
4_874_A	3246	874	4		NC	31	120
4_874_A	106	874	4		NC	34	129
4_874_A	322	874	4		NC	33	126
4_874_A	3562	874	4		NC	23	96
4_874_A	3564	874	4		NC	36	135
4_874_A	3921	874	4		NC	28	111
9_878_A	3566	878	9		NC	67	190
9_878_A	7022	878	9		NC	5	42
9_878_R	3831	878	9		NC	58	42
18_878_A	2261	878	18		NC	5	42
9_878_R	3564	878	9		NC	17	95
9_878_A	3921	878	9		NC	9	54
9_878_A	3562	878	9		NC	11	60
9_878_A	305	878	9		NC	5	42
15_880_R	3566	880	15		NC	59	186
15_880_R	1303	880	15		NC	73	215
14_880_T	821	880	14		NC	21	90
15_880_R	1211	880	15		NC	60	131
15_880_R	3114	880	15		NC	68	193
5_880_R	3831	880	5		NC	75	42
15_883_R	3566	883	15		NC	57	204
15_884_Y	821	884	15		NC	84	147
14_885_C	821	885	14		NC	13	66
4_887_G	3246	887	4		NC	27	108
4_887_G	106	887	4		NC	34	129
4_887_G	322	887	4		NC	36	135
4_887_G	3562	887	4		NC	17	78
4_887_G	3564	887	4		NC	28	111
4_887_G	3921	887	4		NC	27	108
12_890_R	3566	890	12		NC	114	106
12_890_R	821	890	12		NC	69	188
12_890_R	3921	890	12		NC	19	91
12_890_R	3562	890	12		NC	23	72
7_891_Y	7022	891	7		NC	55	190
4_891_T	1303	891	4		NC	14	69
8_892_G	3562	892	8		NC	7	36
9_893_Y	821	893	9		NC	75	245
8_893_R	821	893	8		NC	56	44
8_893_G	3562	893	8		NC	7	36
19_898_Y	305	898	19		NC	35	60
19_899_Y	821	899	19		NC	32	36
19_899_C	2261	899	19		NC	20	54
12_900_Y	3566	900	12		NC	116	108
11_900_T	821	900	11		NC	47	49
14_900_R	1211	900	14		NC	73	65
15_900_A	7022	900	15		NC	42	153
15_900_A	2261	900	15		NC	22	93
12_900_Y	3921	900	12		NC	18	112
12_900_Y	3562	900	12		NC	23	123
18_900_R	305	900	18		NC	17	46
15_901_C	3566	901	15		NC	39	74
15_901_C	309	901	15		NC	48	171
15_901_C	821	901	15		NC	50	178
15_901_C	106	901	15		NC	39	144
15_901_C	7022	901	15		NC	41	150
15_901_C	3921	901	15		NC	23	63
15_901_C	3562	901	15		NC	13	66
15_901_C	305	901	15		NC	80	255
15_905_G	309	905	15		NC	50	178
19_905_R	821	905	19		NC	30	53
15_905_G	821	905	15		NC	49	174
15_905_G	3921	905	15		NC	23	63
15_905_G	3562	905	15		NC	16	75
15_905_G	305	905	15		NC	80	255
14_907_R	1303	907	14		NC	64	107
14_907_R	1211	907	14		NC	74	56
14_907_R	3114	907	14		NC	54	214
14_907_R	7022	907	14		NC	42	47
14_907_R	3564	907	14		NC	46	248
14_907_R	3921	907	14		NC	11	56
19_909_R	821	909	19		NC	44	60
5_912_Y	3246	912	5		NC	11	54
14_913_W	1303	913	14		NC	71	86
14_913_W	1211	913	14		NC	73	57
14_913_W	3114	913	14		NC	57	202
14_913_W	7022	913	14		NC	39	56
14_913_W	3564	913	14		NC	45	106
19_914_R	3921	914	19		NC	20	70
19_914_R	3562	914	19		NC	15	51
7_916_A	7022	916	7		NC	38	141
4_916_T	821	916	4		NC	12	35
19_917_R	3246	917	19		NC	13	54
16_918_R	3566	918	16		NC	62	144
16_918_G	309	918	16		NC	17	78
16_918_G	821	918	16		NC	73	90
16_918_G	106	918	16		NC	6	45
7_918_G	1363	918	7		NC	16	41
16_918_R	7022	918	16		NC	36	59
12_918_A	305	918	12		NC	25	57
16_918_G	305	918	16		NC	32	123
9_919_R	821	919	9		NC	110	154
9_919_R	3566	919	9		NC	91	187
9_919_R	1303	919	9		NC	119	70
19_919_T	1211	919	19		NC	37	138
9_919_R	1211	919	9		NC	67	53
9_919_R	3564	919	9		NC	27	137
4_925_A	7022	925	4		NC	36	87
19_927_A	305	927	19		NC	23	96
7_928_A	7022	928	7		NC	48	171
16_930_R	3566	930	16		NC	72	177
16_930_G	309	930	16		NC	19	84
16_930_G	821	930	16		NC	81	83
16_930_G	106	930	16		NC	6	45
16_930_R	7022	930	16		NC	45	36
16_930_G	3562	930	16		NC	8	32
16_930_G	305	930	16		NC	32	123
14_935_Y	3564	935	14		NC	39	118
10_936_S	3566	936	10		NC	66	79
4_936_G	106	936	4		NC	9	32
4_936_R	3114	936	4		NC	48	71
4_936_G	3921	936	4		NC	6	33
17_937_R	3566	937	17		NC	91	121
3_937_C	305	937	3		NC	13	66
17_937_R	1303	937	17		NC	60	152
3_937_C	7035	937	3		NC	10	57
17_937_R	7035	937	17		NC	12	91
17_937_R	1211	937	17		NC	64	130
3_937_C	1363	937	3		NC	3	36
17_937_R	3831	937	17		NC	73	255
17_937_R	3114	937	17		NC	60	248
17_937_R	7022	937	17		NC	65	242
17_937_R	3564	937	17		NC	38	133
17_937_R	3246	937	17		NC	13	92
9_937_R	3562	937	9		NC	11	71
17_937_R	3562	937	17		NC	11	48
9_937_A	305	937	9		NC	10	57
3_937_C	322	937	3		NC	24	99
10_938_R	3566	938	10		NC	71	178
10_938_R	1303	938	10		NC	54	126
7_938_T	1211	938	7		NC	50	178
3_938_A	3114	938	3		NC	33	126
10_938_R	3831	938	10		NC	55	89
10_938_R	3564	938	10		NC	25	69
10_938_R	3921	938	10		NC	15	43
18_606_Y	821	606	18		NC	101	201
2_606_Y	1211	606	2		NC	39	109
2_606_C	7035	606	2		NC	9	32
8_606_T	3246	606	8		NC	7	48
2_606_Y	1303	606	2		NC	32	130
2_606_Y	3566	606	2		NC	108	113
2_606_Y	7022	606	2		NC	61	136
2_606_Y	3564	606	2		NC	56	40
8_607_R	3566	607	8		NC	48	120
3_607_C	2261	607	3		NC	3	36
7_607_T	305	607	7		NC	38	141
8_607_G	305	607	8		NC	5	42
3_607_C	7035	607	3		NC	3	36
3_607_C	1363	607	3		NC	3	36
12_607_R	7022	607	12		NC	65	102
8_607_G	3921	607	8		NC	5	42
12_607_R	305	607	12		NC	43	192
3_607_C	322	607	3		NC	27	108
7_614_T	3831	614	7		NC	50	178
11_617_A	1363	617	11		NC	14	69
11_617_A	821	617	11		NC	49	174
11_617_A	322	617	11		NC	31	120
11_617_A	305	617	11		NC	30	117
16_617_R	305	617	16		NC	28	95
7_621_Y	1303	621	7		NC	39	132
8_622_C	821	622	8		NC	23	96
4_623_T	821	623	4		NC	27	108
19_624_A	7035	624	19		NC	7	48
2_625_R	3564	625	2		NC	51	99
2_626_Y	821	626	2		NC	60	114
2_627_Y	821	627	2		NC	61	97
7_630_Y	7022	630	7		NC	28	90
4_630_T	821	630	4		NC	35	132
7_630_Y	1303	630	7		NC	35	91
19_633_C	821	633	19		NC	42	117
19_633_C	2261	633	19		NC	29	114
7_636_Y	7022	636	7		NC	30	47
16_637_Y	7022	637	16		NC	32	62
18_638_G	3566	638	18		NC	44	78
18_638_G	309	638	18		NC	10	57
18_638_G	821	638	18		NC	30	42
18_638_G	3921	638	18		NC	11	35
9_639_A	3246	639	9		NC	3	36
9_639_A	305	639	9		NC	10	57
19_643_T	7022	643	19		NC	29	51
8_651_G	821	651	8		NC	47	132
7_651_R	7022	651	7		NC	44	55
2_653_Y	1211	653	2		NC	38	54
2_653_Y	1303	653	2		NC	31	132
9_655_C	821	655	9		NC	47	168
9_655_C	3566	655	9		NC	90	158
9_655_C	309	655	9		NC	7	48
9_655_C	106	655	9		NC	8	51
9_655_C	2261	655	9		NC	4	39
9_655_C	3921	655	9		NC	15	40
9_655_C	3562	655	9		NC	8	51
9_655_C	305	655	9		NC	9	54
16_656_Y	3831	656	16		NC	65	96
16_656_Y	7022	656	16		NC	38	145
16_656_Y	3564	656	16		NC	33	79
18_658_G	3566	658	18		NC	38	141
14_658_R	3566	658	14		NC	69	75
18_658_G	309	658	18		NC	12	63
8_658_A	7022	658	8		NC	37	80
18_658_G	821	658	18		NC	48	171
14_658_R	7022	658	14		NC	54	58
18_658_G	3921	658	18		NC	7	48
18_658_G	3562	658	18		NC	6	45
18_658_G	305	658	18		NC	17	78
12_660_A	7035	660	12		NC	7	48
12_660_A	3831	660	12		NC	51	143
12_660_A	7022	660	12		NC	31	120
12_660_A	3564	660	12		NC	27	108
12_660_A	305	660	12		NC	30	117
9_663_C	821	663	9		NC	47	168
18_663_G	3566	663	18		NC	40	147
18_663_G	309	663	18		NC	15	72
9_939_Y	821	939	9		NC	77	40
9_939_Y	3831	939	9		NC	66	61
9_939_Y	3564	939	9		NC	11	83
8_941_G	821	941	8		NC	25	57
8_941_R	3566	941	8		NC	63	91
12_941_T	7022	941	12		NC	32	123
3_943_C	305	943	3		NC	7	48
3_943_C	1363	943	3		NC	3	36
19_943_Y	3246	943	19		NC	33	53
3_943_C	322	943	3		NC	13	66
14_944_R	3564	944	14		NC	36	61
7_946_A	7022	946	7		NC	35	132
19_950_A	305	950	19		NC	8	51
8_952_R	3566	952	8		NC	44	88
4_952_G	3246	952	4		NC	15	72
4_952_G	821	952	4		NC	11	60
4_952_G	322	952	4		NC	15	72
4_952_G	3562	952	4		NC	19	84
4_952_G	3564	952	4		NC	12	63
4_952_G	3921	952	4		NC	23	96
12_955_A	305	955	12		NC	39	144
17_956_R	7022	956	17		NC	90	83
4_960_A	3246	960	4		NC	25	102
4_960_A	821	960	4		NC	23	96
4_960_A	322	960	4		NC	25	57
19_960_Y	3246	960	19		NC	13	48
4_960_A	3562	960	4		NC	30	67
4_960_A	3564	960	4		NC	20	87
4_960_A	3921	960	4		NC	33	126
6_962_C	821	962	6		NC	39	144
10_962_G	3566	962	10		NC	89	255
10_962_G	309	962	10		NC	18	81
10_962_G	7022	962	10		NC	36	135
10_962_G	1303	962	10		NC	50	136
6_962_C	1303	962	6		NC	44	159
10_962_G	106	962	10		NC	10	57
10_962_G	7035	962	10		NC	12	63
10_962_G	1211	962	10		NC	42	153
10_962_G	3831	962	10		NC	48	171
10_962_G	3114	962	10		NC	23	96
10_962_G	2261	962	10		NC	15	72
10_962_G	3564	962	10		NC	17	78
10_962_G	3921	962	10		NC	8	51
10_962_G	3246	962	10		NC	7	48
10_962_G	3562	962	10		NC	6	45
17_963_Y	1303	963	17		NC	69	82
17_963_Y	7035	963	17		NC	12	88
17_963_Y	3831	963	17		NC	90	139
17_963_Y	3114	963	17		NC	66	72
17_963_Y	7022	963	17		NC	96	255
3_965_C	305	965	3		NC	10	57
3_967_C	305	967	3		NC	11	34
15_967_A	2261	967	15		NC	21	90
14_968_R	3564	968	14		NC	31	88
8_969_Y	3566	969	8		NC	52	209
8_969_T	3562	969	8		NC	7	31
8_970_A	3831	970	8		NC	46	129
8_970_A	3564	970	8		NC	25	102
3_970_C	322	970	3		NC	5	42
17_971_Y	3566	971	17		NC	66	76
7_973_T	7022	973	7		NC	40	147
7_974_A	7022	974	7		NC	40	147
4_975_R	322	975	4		NC	60	80
4_975_R	3562	975	4		NC	48	66
17_975_Y	3562	975	17		NC	18	63
19_977_Y	305	977	19		NC	32	83
4_978_Y	322	978	4		NC	69	141
4_978_Y	3562	978	4		NC	51	110
19_980_T	305	980	19		NC	36	113
19_984_R	821	984	19		NC	50	71
19_984_R	7022	984	19		NC	69	252
4_986_A	821	986	4		NC	29	114
12_986_R	305	986	12		NC	28	144
8_989_A	7035	989	8		NC	8	51
8_989_A	3831	989	8		NC	50	90
9_989_T	2261	989	9		NC	7	48
18_990_R	7035	990	18		NC	10	61
19_990_Y	305	990	19		NC	45	152
8_995_R	3566	995	8		NC	80	59
4_995_A	821	995	4		NC	17	78
18_1000_R	3566	1000	18		NC	66	188
18_1000_R	1303	1000	18		NC	65	217
18_1000_R	1211	1000	18		NC	52	156
18_1000_R	3831	1000	18		NC	71	197
18_1000_R	3114	1000	18		NC	49	155
18_1000_R	7022	1000	18		NC	42	40
18_1000_R	3564	1000	18		NC	49	144
18_1000_R	3246	1000	18		NC	20	60
7_1001_T	305	1001	7		NC	90	255
10_1008_Y	821	1008	10		NC	36	178
15_1008_T	7035	1008	15		NC	12	33
15_1008_T	2261	1008	15		NC	23	96
7_1008_T	3246	1008	7		NC	20	87
10_1009_Y	821	1009	10		NC	42	194
4_1010_C	3246	1010	4		NC	38	141
19_1010_Y	821	1010	19		NC	52	190
4_1010_Y	322	1010	4		NC	59	214
19_1010_C	2261	1010	19		NC	13	31
4_1010_Y	3562	1010	4		NC	60	156
4_1010_C	3564	1010	4		NC	34	129
4_1010_C	3921	1010	4		NC	41	150
8_1012_R	3566	1012	8		NC	76	35
8_1012_G	3921	1012	8		NC	13	36
8_1012_G	3562	1012	8		NC	5	42
16_1013_C	821	1013	16		NC	76	37
4_1015_W	322	1015	4		NC	52	111
4_1015_W	3562	1015	4		NC	58	106
7_1016_T	7022	1016	7		NC	39	144
18_1016_G	821	1016	18		NC	47	118
2_1016_T	1211	1016	2		NC	35	132
18_1016_G	2261	1016	18		NC	6	45
12_1017_R	305	1017	12		NC	12	47
2_1018_T	1211	1018	2		NC	37	138
4_1019_A	821	1019	4		NC	9	54
4_1019_A	106	1019	4		NC	8	51
15_1020_G	3566	1020	15		NC	87	45
15_1020_G	309	1020	15		NC	40	147
15_1020_G	821	1020	15		NC	71	87
15_1020_G	106	1020	15		NC	34	129
15_1020_G	7022	1020	15		NC	52	64
15_1020_G	2261	1020	15		NC	27	108
15_1020_G	3921	1020	15		NC	21	66
15_1020_G	3562	1020	15		NC	20	47
15_1020_G	305	1020	15		NC	86	255
9_1022_A	3566	1022	9		NC	52	118
9_1022_A	309	1022	9		NC	9	54
9_1022_A	3921	1022	9		NC	11	60
9_1022_A	3562	1022	9		NC	6	45
9_1022_A	305	1022	9		NC	17	78
14_1024_G	821	1024	14		NC	41	114
18_1027_R	1303	1027	18		NC	70	92
18_1027_R	7035	1027	18		NC	9	71
18_1027_R	1211	1027	18		NC	63	215
18_1027_R	3831	1027	18		NC	98	205
18_1027_R	3114	1027	18		NC	58	63
18_1027_R	7022	1027	18		NC	54	205
18_1027_R	3564	1027	18		NC	58	114
6_1028_G	821	1028	6		NC	53	187
6_1028_G	1303	1028	6		NC	42	153
15_1028_T	305	1028	15		NC	76	255
1_1031_T	821	1031	1		NC	3	36
12_1034_R	7022	1034	12		NC	58	96
10_1036_R	821	1036	10		NC	97	43
7_1037_Y	7022	1037	7		NC	61	40
18_1038_Y	1303	1038	18		NC	70	168
18_1038_Y	7035	1038	18		NC	15	104
18_1038_Y	1211	1038	18		NC	70	232
18_1038_Y	3831	1038	18		NC	103	249
18_1038_Y	3114	1038	18		NC	77	79
18_1038_Y	7022	1038	18		NC	56	218
18_1038_Y	3564	1038	18		NC	62	151
13_1038_C	3562	1038	13		NC	11	60
15_1041_T	7035	1041	15		NC	20	87
1_1043_C	821	1043	1		NC	3	36
10_1048_W	3566	1048	10		NC	77	52
6_1049_G	821	1049	6		NC	58	202
6_1049_G	1303	1049	6		NC	35	132
15_1055_T	7035	1055	15		NC	6	45
9_1055_T	305	1055	9		NC	21	90
5_1056_R	3562	1056	5		NC	17	92
5_1056_R	3114	1056	5		NC	64	65
5_1056_R	3831	1056	5		NC	84	71
5_1056_R	1303	1056	5		NC	89	85
8_1057_R	1303	1057	8		NC	59	239
2_1057_C	821	1057	2		NC	46	93
2_1057_C	322	1057	2		NC	66	193
2_1057_C	3564	1057	2		NC	13	66
2_1058_G	821	1058	2		NC	42	104
2_1058_G	322	1058	2		NC	64	220
2_1058_G	3564	1058	2		NC	13	66
15_1066_A	3566	1066	15		NC	55	159
4_1066_T	821	1066	4		NC	23	96
18_1067_Y	1303	1067	18		NC	66	131
18_1067_Y	3114	1067	18		NC	72	106
8_1072_Y	821	1072	8		NC	69	64
18_1072_Y	305	1072	18		NC	41	223
11_1073_A	1363	1073	11		NC	7	48
11_1073_A	821	1073	11		NC	40	147
11_1073_A	322	1073	11		NC	44	159
18_1073_R	305	1073	18		NC	40	203
11_1073_A	305	1073	11		NC	26	105
19_1074_C	2261	1074	19		NC	3	36
10_1075_Y	3566	1075	10		NC	81	44
19_1077_C	2261	1077	19		NC	3	36
15_1078_T	7035	1078	15		NC	5	42
16_1079_R	305	1079	16		NC	53	217
19_1079_Y	305	1079	19		NC	78	242
14_1080_R	3114	1080	14		NC	68	134
19_1080_R	3114	1080	19		NC	98	75
2_1081_A	3246	1081	2		NC	6	45
15_1085_T	7035	1085	15		NC	6	45
15_1085_T	2261	1085	15		NC	32	123
18_1086_Y	3114	1086	18		NC	48	43
18_1086_Y	3564	1086	18		NC	32	67
7_1091_G	1363	1091	7		NC	40	147
19_1092_Y	3566	1092	19		NC	152	255
19_1092_Y	1303	1092	19		NC	110	221
19_1092_Y	7035	1092	19		NC	35	185
19_1092_Y	1211	1092	19		NC	90	214
19_1092_Y	3831	1092	19		NC	124	255
19_1092_Y	3114	1092	19		NC	114	241
19_1092_Y	7022	1092	19		NC	95	247
19_1092_Y	3564	1092	19		NC	75	222
19_1092_Y	3921	1092	19		NC	26	114
19_1092_Y	3246	1092	19		NC	35	167
19_1092_Y	3562	1092	19		NC	16	82
7_1093_T	1303	1093	7		NC	22	93
18_1093_R	305	1093	18		NC	46	180
9_1094_A	3566	1094	9		NC	69	132
9_1094_A	309	1094	9		NC	10	57
15_1094_T	2261	1094	15		NC	31	120
9_1094_A	3921	1094	9		NC	6	45
9_1094_A	3562	1094	9		NC	10	57
9_1094_A	305	1094	9		NC	36	77
19_1094_Y	305	1094	19		NC	71	164
5_1095_Y	7022	1095	5		NC	46	223
5_1095_Y	3566	1095	5		NC	110	255
5_1095_Y	821	1095	5		NC	124	255
5_1095_Y	1211	1095	5		NC	70	220
5_1095_Y	3114	1095	5		NC	69	142
5_1095_Y	3831	1095	5		NC	122	255
5_1095_Y	1303	1095	5		NC	93	191
5_1095_Y	3564	1095	5		NC	52	134
18_1097_R	3564	1097	18		NC	23	54
9_1098_T	2261	1098	9		NC	11	60
9_1098_T	3246	1098	9		NC	9	54
18_1099_A	7035	1099	18		NC	14	69
15_1100_G	821	1100	15		NC	43	120
5_1101_Y	3566	1101	5		NC	116	232
5_1101_Y	821	1101	5		NC	131	253
5_1101_C	309	1101	5		NC	25	102
5_1101_Y	3562	1101	5		NC	14	35
5_1101_C	2261	1101	5		NC	15	72
5_1101_C	305	1101	5		NC	30	117
8_1102_G	821	1102	8		NC	42	92
19_1102_Y	7022	1102	19		NC	101	43
19_1104_Y	3566	1104	19		NC	144	122
19_1104_Y	1303	1104	19		NC	100	89
19_1104_Y	7035	1104	19		NC	38	93
19_1104_Y	1211	1104	19		NC	77	138
19_1104_Y	3831	1104	19		NC	129	145
19_1104_Y	3114	1104	19		NC	97	117
19_1104_Y	7022	1104	19		NC	93	175
19_1104_Y	3564	1104	19		NC	85	108
5_1105_Y	3566	1105	5		NC	116	226
5_1105_Y	821	1105	5		NC	140	243
5_1105_C	309	1105	5		NC	22	93
5_1105_C	2261	1105	5		NC	17	78
5_1105_C	305	1105	5		NC	30	117
15_1108_Y	3246	1108	15		NC	26	41
16_1109_A	2261	1109	16		NC	7	48
18_1110_R	305	1110	18		NC	50	65
4_1113_A	821	1113	4		NC	23	96
18_1116_C	821	1116	18		NC	64	197
1_1116_G	821	1116	1		NC	22	59
18_1116_C	2261	1116	18		NC	21	90
6_1118_A	821	1118	6		NC	45	162
6_1118_A	1303	1118	6		NC	39	144
5_1120_Y	821	1120	5		NC	122	48
2_1120_R	1211	1120	2		NC	35	41
5_1120_Y	3114	1120	5		NC	106	43
5_1120_Y	3831	1120	5		NC	104	112
15_1120_Y	3246	1120	15		NC	32	105
5_1120_Y	1303	1120	5		NC	145	126
5_1120_Y	3564	1120	5		NC	49	52
4_1121_T	821	1121	4		NC	26	105
19_1121_R	3246	1121	19		NC	18	42
2_1123_Y	1211	1123	2		NC	41	42
7_1127_A	3921	1127	7		NC	22	93
5_1130_Y	7022	1130	5		NC	42	41
3_1131_C	2261	1131	3		NC	16	75
3_1131_C	305	1131	3		NC	70	238
3_1131_C	7035	1131	3		NC	3	36
3_1131_C	1363	1131	3		NC	15	72
3_1131_C	322	1131	3		NC	39	144
18_1132_Y	305	1132	18		NC	55	45
19_1137_C	309	1137	19		NC	21	90
19_1137_C	3921	1137	19		NC	21	35
19_1137_C	3562	1137	19		NC	14	30
19_1137_C	305	1137	19		NC	28	111
7_1139_R	7022	1139	7		NC	63	99
16_1141_A	2261	1141	16		NC	14	69
7_1142_R	7022	1142	7		NC	66	107
1_1142_G	821	1142	1		NC	27	108
2_1143_Y	3562	1143	2		NC	8	42
2_1143_Y	3564	1143	2		NC	40	157
8_1145_G	821	1145	8		NC	31	120
8_1145_G	3566	1145	8		NC	53	122
5_1145_R	3566	1145	5		NC	74	146
5_1145_R	821	1145	5		NC	62	163
8_1145_G	309	1145	8		NC	4	39
8_1145_G	305	1145	8		NC	13	36
5_1145_R	1211	1145	5		NC	60	138
5_1145_R	3114	1145	5		NC	79	165
5_1145_R	3831	1145	5		NC	71	162
8_1145_G	3921	1145	8		NC	6	45
8_1145_G	3562	1145	8		NC	11	34
5_1145_R	1303	1145	5		NC	108	203
5_1145_R	3564	1145	5		NC	40	143
5_1145_R	3921	1145	5		NC	24	90
19_1146_A	305	1146	19		NC	25	102
2_1148_Y	322	1148	2		NC	47	66
15_1151_C	309	1151	15		NC	11	60
15_1151_C	821	1151	15		NC	54	190
15_1151_C	106	1151	15		NC	23	96
15_1151_C	7022	1151	15		NC	50	178
15_1151_C	2261	1151	15		NC	10	57
15_1151_C	3921	1151	15		NC	24	99
15_1151_C	3562	1151	15		NC	12	63
15_1151_C	305	1151	15		NC	25	102
12_1152_R	3566	1152	12		NC	55	48
15_1152_A	7035	1152	15		NC	6	45
15_1152_A	3246	1152	15		NC	12	63
15_1155_R	821	1155	15		NC	53	64
6_1159_C	821	1159	6		NC	56	196
6_1159_C	1303	1159	6		NC	44	123
2_1159_Y	3562	1159	2		NC	11	49
2_1159_Y	3564	1159	2		NC	35	136
14_1160_R	3562	1160	14		NC	15	75
8_1162_R	821	1162	8		NC	52	157
13_1163_R	3114	1163	13		NC	45	171
17_1163_R	7022	1163	17		NC	47	183
11_1164_C	1363	1164	11		NC	3	36
11_1164_C	821	1164	11		NC	16	75
11_1164_C	322	1164	11		NC	10	57
17_1164_R	7022	1164	17		NC	48	195
11_1164_C	305	1164	11		NC	10	57
11_1165_T	1363	1165	11		NC	3	36
11_1165_T	821	1165	11		NC	16	75
11_1165_T	322	1165	11		NC	10	57
11_1165_T	305	1165	11		NC	10	57
12_1169_Y	3566	1169	12		NC	49	47
12_1169_Y	3831	1169	12		NC	40	83
12_1169_Y	3114	1169	12		NC	53	128
12_1172_Y	1303	1172	12		NC	44	155
12_1172_Y	3831	1172	12		NC	39	86
12_1172_Y	3114	1172	12		NC	53	121
19_1175_T	305	1175	19		NC	29	114
11_1177_C	821	1177	11		NC	20	62
15_1179_C	3566	1179	15		NC	52	132
7_1179_Y	7022	1179	7		NC	65	142
15_1179_C	309	1179	15		NC	7	48
15_1179_C	821	1179	15		NC	52	146
15_1179_C	106	1179	15		NC	21	59
15_1179_C	7022	1179	15		NC	45	162
15_1179_C	2261	1179	15		NC	5	42
15_1179_C	3921	1179	15		NC	16	43
15_1179_C	3562	1179	15		NC	14	47
15_1179_C	305	1179	15		NC	26	105
19_1181_C	821	1181	19		NC	33	92
18_1181_Y	305	1181	18		NC	80	255
15_1182_C	3566	1182	15		NC	56	143
15_1182_C	309	1182	15		NC	9	54
15_1182_C	821	1182	15		NC	56	158
15_1182_C	2261	1182	15		NC	5	42
15_1182_C	3921	1182	15		NC	18	49
15_1182_C	3562	1182	15		NC	16	50
15_1182_C	305	1182	15		NC	27	108
7_1183_R	7022	1183	7		NC	62	62
7_1183_A	305	1183	7		NC	58	202
7_1183_A	3562	1183	7		NC	15	72
11_1186_T	322	1186	11		NC	9	54
11_1186_T	305	1186	11		NC	6	45
4_1193_A	821	1193	4		NC	36	135
15_1193_T	7035	1193	15		NC	4	39
1_1196_A	821	1196	1	NCU10129	3'	25	102
15_1198_T	7035	1198	15		NC	7	48
4_1199_A	821	1199	4		NC	31	120
11_1200_C	1363	1200	11		NC	8	51
8_1200_Y	7022	1200	8		NC	60	119
11_1200_C	821	1200	11		NC	54	190
11_1200_C	322	1200	11		NC	35	132
18_1200_A	2261	1200	18		NC	13	66
11_1200_C	305	1200	11		NC	19	84
7_1201_G	1363	1201	7		NC	30	117
5_1203_T	322	1203	5		NC	13	66
19_1203_T	1211	1203	19		NC	39	108
19_1203_T	7022	1203	19		NC	34	95
19_1203_T	2261	1203	19		NC	7	48
8_1211_Y	3566	1211	8		NC	102	115
8_1211_Y	7022	1211	8		NC	50	72
8_1211_Y	1303	1211	8		NC	79	84
8_1211_Y	3831	1211	8		NC	70	106
1_1212_C	821	1212	1	NCU10129	3'	34	129
7_1213_T	305	1213	7		NC	76	255
19_1216_C	3566	1216	19		NC	77	176
19_1216_C	309	1216	19		NC	29	114
19_1216_C	821	1216	19		NC	43	98
19_1216_C	2261	1216	19		NC	14	69
19_1216_C	3921	1216	19		NC	23	37
19_1216_C	3562	1216	19		NC	13	66
18_1220_R	3566	1220	18		NC	106	252
15_1220_A	3566	1220	15		NC	79	182
18_1220_G	309	1220	18		NC	35	132
18_1220_R	821	1220	18		NC	64	34
18_1220_G	2261	1220	18		NC	5	42
18_1220_R	3921	1220	18		NC	19	108
18_1220_R	3562	1220	18		NC	18	106
18_1220_R	305	1220	18		NC	86	255
18_1222_R	3566	1222	18		NC	106	255
18_1222_G	309	1222	18		NC	33	94
18_1222_R	821	1222	18		NC	69	35
18_1222_G	106	1222	18		NC	35	132
18_1222_R	7022	1222	18		NC	76	236
18_1222_G	2261	1222	18		NC	4	39
18_1222_R	3921	1222	18		NC	18	103
18_1222_G	305	1222	18		NC	86	255
7_1225_A	7022	1225	7		NC	47	168
7_1225_A	3831	1225	7		NC	90	255
2_1232_R	1211	1232	2		NC	52	70
2_1232_R	7022	1232	2		NC	39	69
16_1232_T	305	1232	16		NC	54	190
2_1232_R	3564	1232	2		NC	27	101
19_1235_R	821	1235	19		NC	87	118
18_1238_Y	3566	1238	18		NC	146	77
18_1238_Y	1303	1238	18		NC	100	47
18_1238_Y	1211	1238	18		NC	96	67
18_1238_Y	3831	1238	18		NC	154	44
18_1238_Y	3114	1238	18		NC	112	68
18_1238_Y	7022	1238	18		NC	86	108
18_1238_Y	3562	1238	18		NC	15	65
18_1239_R	3566	1239	18		NC	152	70
18_1239_R	1303	1239	18		NC	97	58
15_1239_T	7035	1239	15		NC	7	48
18_1239_R	1211	1239	18		NC	98	86
18_1239_R	3831	1239	18		NC	152	67
18_1239_R	3114	1239	18		NC	109	106
18_1239_R	7022	1239	18		NC	88	103
18_1239_R	3564	1239	18		NC	72	88
18_1239_R	3562	1239	18		NC	15	66
5_1240_Y	7022	1240	5		NC	25	76
5_1240_Y	3566	1240	5		NC	72	93
5_1240_Y	1211	1240	5		NC	46	68
5_1240_Y	3114	1240	5		NC	65	103
5_1240_Y	3831	1240	5		NC	56	49
5_1240_Y	1303	1240	5		NC	75	122
5_1240_Y	3564	1240	5		NC	30	75
15_1241_G	821	1241	15		NC	40	98
1_1241_C	821	1241	1	NCU10129		26	75
15_1241_G	2261	1241	15		NC	9	54
2_1246_G	821	1246	2		NC	31	120
2_1246_G	322	1246	2		NC	50	178
2_1246_G	3564	1246	2		NC	19	84
7_1247_T	3831	1247	7		NC	101	255
19_1248_R	3246	1248	19		NC	17	68
10_1258_Y	3566	1258	10		NC	72	63
17_1259_Y	7022	1259	17		NC	40	80
19_1263_Y	821	1263	19		NC	93	226
6_1264_C	821	1264	6		NC	40	147
6_1264_C	1303	1264	6		NC	35	132
7_1266_T	3831	1266	7		NC	99	255
15_1268_G	2261	1268	15		NC	13	66
12_1269_R	3566	1269	12		NC	54	61
12_1269_R	1303	1269	12		NC	69	238
12_1269_R	1211	1269	12		NC	42	138
12_1269_R	3831	1269	12		NC	60	221
12_1269_R	3114	1269	12		NC	61	196
12_1269_R	7022	1269	12		NC	33	97
12_1269_R	3564	1269	12		NC	21	58
9_1271_A	1303	1271	9		NC	53	149
19_1271_R	821	1271	19		NC	73	151
13_1272_C	3566	1272	13		NC	63	178
2_1272_A	305	1272	2		NC	53	149
17_1275_Y	1303	1275	17		NC	55	63
17_1275_Y	3831	1275	17		NC	72	134
17_1275_Y	3114	1275	17		NC	51	62
17_1275_Y	7022	1275	17		NC	40	123
17_1275_Y	3564	1275	17		NC	34	89
10_1276_Y	3114	1276	10		NC	68	171
15_1277_Y	7035	1277	15		NC	8	34
11_1278_C	1363	1278	11		NC	16	75
11_1278_C	322	1278	11		NC	35	132
11_1278_C	305	1278	11		NC	34	129
12_1279_A	305	1279	12		NC	5	42
10_1283_Y	3114	1283	10		NC	74	157
12_1284_Y	1303	1284	12		NC	49	206
19_1284_C	821	1284	19		NC	44	109
12_1284_Y	1211	1284	12		NC	33	109
12_1284_Y	3831	1284	12		NC	71	148
12_1284_Y	3114	1284	12		NC	53	102
12_1284_Y	7022	1284	12		NC	43	125
19_1284_C	2261	1284	19		NC	38	141
15_1285_R	821	1285	15		NC	56	223
10_1286_R	3566	1286	10		NC	67	157
10_1286_R	1303	1286	10		NC	113	147
10_1286_R	3921	1286	10		NC	9	52
10_1287_R	3566	1287	10		NC	64	138
10_1287_R	1303	1287	10		NC	113	145
10_1287_R	3921	1287	10		NC	8	55
15_1290_R	3566	1290	15		NC	112	239
2_1290_R	3114	1290	2		NC	51	184
15_1290_G	309	1290	15		NC	32	123
15_1290_R	821	1290	15		NC	55	236
2_1290_R	1211	1290	2		NC	48	61
15_1290_G	2261	1290	15		NC	21	90
15_1290_R	3921	1290	15		NC	22	92
15_1290_G	3562	1290	15		NC	19	37
2_1290_R	1303	1290	2		NC	59	57
2_1290_R	3566	1290	2		NC	88	165
2_1290_R	322	1290	2		NC	53	53
15_1290_G	305	1290	15		NC	51	181
2_1290_R	3564	1290	2		NC	29	53
2_1295_Y	3114	1295	2		NC	52	176
2_1295_Y	1211	1295	2		NC	43	77
12_1295_Y	7022	1295	12		NC	52	113
2_1295_Y	1303	1295	2		NC	58	56
2_1295_Y	3566	1295	2		NC	94	150
2_1295_Y	322	1295	2		NC	56	40
2_1295_Y	3564	1295	2		NC	26	66
15_1296_R	7035	1296	15		NC	10	48
15_1296_A	305	1296	15		NC	47	168
11_1298_C	1363	1298	11		NC	15	72
11_1298_C	821	1298	11		NC	47	168
11_1298_C	322	1298	11		NC	33	126
18_1298_R	3246	1298	18		NC	22	63
11_1298_C	305	1298	11		NC	30	117
15_1300_Y	3566	1300	15		NC	95	147
15_1300_Y	1303	1300	15		NC	75	149
15_1300_Y	821	1300	15		NC	60	173
15_1300_Y	7035	1300	15		NC	11	74
15_1300_Y	1211	1300	15		NC	59	191
15_1300_Y	3831	1300	15		NC	92	138
15_1300_Y	3114	1300	15		NC	72	195
15_1300_Y	7022	1300	15		NC	55	71
8_1301_G	305	1301	8		NC	22	59
18_1302_Y	3246	1302	18		NC	19	74
19_1305_C	821	1305	19		NC	38	141
19_1305_C	2261	1305	19		NC	38	141
3_1308_C	305	1308	3		NC	6	45
3_1308_C	7035	1308	3		NC	5	42
3_1308_C	322	1308	3		NC	52	184
14_1309_Y	1211	1309	14		NC	38	74
17_1311_A	3564	1311	17		NC	33	79
1_1313_C	821	1313	1	NCU10129	3'	30	117
2_1314_Y	3831	1314	2		NC	105	152
2_1314_Y	3114	1314	2		NC	52	98
2_1314_Y	3562	1314	2		NC	15	46
2_1314_Y	1211	1314	2		NC	50	169
2_1314_Y	1303	1314	2		NC	59	93
2_1314_Y	821	1314	2		NC	44	99
2_1314_Y	3566	1314	2		NC	98	102
2_1314_Y	322	1314	2		NC	51	166
18_1314_A	305	1314	18		NC	41	114
2_1314_Y	3564	1314	2		NC	33	58
16_1315_A	2261	1315	16		NC	16	75
12_1315_A	305	1315	12		NC	3	36
16_1315_A	305	1315	16		NC	15	72
15_1319_R	821	1319	15		NC	74	54
15_1320_A	3566	1320	15		NC	79	177
2_1321_R	821	1321	2		NC	59	172
2_1321_R	322	1321	2		NC	60	196
2_1321_R	3564	1321	2		NC	36	157
5_1323_A	322	1323	5		NC	30	36
15_1326_Y	7035	1326	15		NC	16	110
1_1327_C	821	1327	1	NCU10129	3'	19	84
14_1329_R	3566	1329	14		NC	58	64
18_1329_A	305	1329	18		NC	34	129
6_1331_A	821	1331	6		NC	41	150
6_1331_A	1303	1331	6		NC	31	83
15_1331_Y	7035	1331	15		NC	19	47
16_1332_A	2261	1332	16		NC	22	93
16_1332_A	305	1332	16		NC	10	57
12_1333_A	305	1333	12		NC	3	36
2_1336_R	3831	1336	2		NC	113	139
2_1336_R	3114	1336	2		NC	66	97
2_1336_R	3562	1336	2		NC	15	68
2_1336_R	1211	1336	2		NC	62	167
2_1336_R	1303	1336	2		NC	67	98
2_1336_R	821	1336	2		NC	65	127
2_1336_R	3566	1336	2		NC	138	77
2_1336_R	322	1336	2		NC	58	169
2_1336_R	3564	1336	2		NC	42	120
15_1337_R	7022	1337	15		NC	65	77
14_1338_Y	821	1338	14		NC	35	66
18_1338_G	821	1338	18		NC	49	111
18_1338_G	2261	1338	18		NC	23	96
7_1338_T	3921	1338	7		NC	19	84
19_1341_T	1211	1341	19		NC	38	141
3_1342_C	305	1342	3		NC	6	45
15_1342_Y	7022	1342	15		NC	53	213
16_1342_A	305	1342	16		NC	11	60
3_1342_C	322	1342	3		NC	31	85
18_1343_Y	7022	1343	18		NC	47	51
15_1352_A	7035	1352	15		NC	16	36
14_1352_Y	3564	1352	14		NC	38	123
18_1353_G	309	1353	18		NC	24	99
18_1353_G	821	1353	18		NC	38	72
18_1353_G	106	1353	18		NC	27	108
18_1353_R	7022	1353	18		NC	52	36
18_1353_G	2261	1353	18		NC	23	96
18_1353_G	3921	1353	18		NC	25	66
18_1353_G	3562	1353	18		NC	15	47
18_1353_G	305	1353	18		NC	26	105
15_1355_Y	7022	1355	15		NC	44	216
19_1355_T	305	1355	19		NC	14	49
15_1357_R	1303	1357	15		NC	36	69
7_1357_T	3921	1357	7		NC	28	111
15_1358_T	2261	1358	15		NC	32	123
14_1360_Y	3566	1360	14		NC	66	138
14_1360_Y	1303	1360	14		NC	42	48
14_1360_Y	1211	1360	14		NC	47	50
14_1360_Y	3831	1360	14		NC	72	59
5_1361_A	3246	1361	5		NC	3	36
1_1366_G	821	1366	1	NCU10129	3'	41	150
15_1368_Y	7022	1368	15		NC	44	185
8_1370_C	821	1370	8		NC	63	217
15_1374_R	3566	1374	15		NC	85	89
15_1374_R	1303	1374	15		NC	43	76
15_1374_R	821	1374	15		NC	66	88
15_1374_A	7035	1374	15		NC	22	93
15_1374_R	3114	1374	15		NC	47	85
15_1374_R	7022	1374	15		NC	44	53
11_1375_G	1363	1375	11		NC	7	48
11_1375_G	322	1375	11		NC	43	156
11_1375_G	305	1375	11		NC	28	111
3_1376_C	2261	1376	3		NC	8	51
3_1376_C	305	1376	3		NC	15	72
3_1376_C	322	1376	3		NC	27	108
18_1383_T	7035	1383	18		NC	14	38
18_1383_T	7022	1383	18		NC	42	153
4_1384_A	821	1384	4		NC	23	96
18_1392_T	7022	1392	18		NC	40	111
19_1392_A	305	1392	19		NC	13	66
15_1393_R	7035	1393	15		NC	24	81
15_1393_A	3246	1393	15		NC	15	35
1_1396_T	821	1396	1	NCU10129	3'	4	39
7_1405_Y	7022	1405	7		NC	58	73
19_1406_T	2261	1406	19		NC	24	99
18_1406_T	305	1406	18		NC	44	159
12_1406_T	305	1406	12		NC	3	36
6_1407_A	821	1407	6	NCU07143	Syn	10	57
6_1407_A	1303	1407	6	NCU07143	Syn	19	84
16_1407_A	2261	1407	16		NC	21	90
16_1407_A	305	1407	16		NC	18	81
15_1408_A	7035	1408	15		NC	15	72
15_1408_A	305	1408	15		NC	90	255
8_1414_G	821	1414	8		NC	41	69
8_1414_G	3566	1414	8		NC	49	82
8_1414_G	309	1414	8		NC	7	48
8_1414_G	305	1414	8		NC	46	165
8_1414_G	3562	1414	8		NC	7	48
2_1416_A	305	1416	2		NC	80	255
15_1416_A	3246	1416	15		NC	15	72
19_1416_A	305	1416	19		NC	6	45
14_1418_R	3566	1418	14		NC	123	107
19_1418_T	1211	1418	19		NC	41	150
7_1419_Y	7022	1419	7		NC	64	56
16_1419_A	2261	1419	16		NC	18	81
16_1419_A	305	1419	16		NC	12	45
1_1420_G	821	1420	1	NCU10129	3'	14	69
2_1424_A	3566	1424	2		NC	110	255
6_1425_C	821	1425	6	NCU07143	Syn	17	78
8_1425_T	3566	1425	8		NC	55	193
8_1425_T	309	1425	8		NC	10	57
8_1425_T	305	1425	8		NC	44	159
6_1425_C	1303	1425	6	NCU07143	Syn	17	78
8_1425_T	3921	1425	8		NC	6	45
8_1425_T	3562	1425	8		NC	11	60
1_1426_G	821	1426	1	NCU10129	3'	25	102
15_1427_A	7035	1427	15		NC	14	69
16_1428_A	7022	1428	16		NC	39	95
6_1431_C	821	1431	6	NCU07143	Syn	19	84
6_1431_C	1303	1431	6	NCU07143	Syn	20	87
12_1434_R	305	1434	12		NC	22	137
14_1435_Y	1303	1435	14		NC	63	101
19_1435_T	1211	1435	19		NC	34	129
8_1436_G	821	1436	8		NC	51	35
14_1436_Y	1303	1436	14		NC	62	96
15_1438_C	821	1438	15		NC	40	147
15_1438_C	2261	1438	15		NC	42	153
10_1440_Y	7035	1440	10		NC	9	71
10_1440_Y	3564	1440	10		NC	34	76
10_1441_R	7035	1441	10		NC	10	67
10_1441_R	3564	1441	10		NC	35	72
16_1450_A	305	1450	16		NC	11	60
7_1452_T	7022	1452	7		NC	60	208
12_1454_R	305	1454	12		NC	28	162
15_1455_Y	3246	1455	15		NC	21	75
19_1457_A	305	1457	19		NC	15	72
8_1458_Y	3921	1458	8		NC	17	45
7_1459_T	3246	1459	7		NC	34	129
13_1461_R	3564	1461	13		NC	36	168
16_1463_R	3564	1463	16		NC	39	47
4_1464_G	821	1464	4		NC	37	138
16_1464_A	305	1464	16		NC	20	54
19_1469_A	3246	1469	19		NC	5	42
19_1469_A	305	1469	19		NC	19	84
6_1470_T	821	1470	6	NCU07143	Syn	17	78
6_1470_T	1303	1470	6	NCU07143	Syn	10	57
18_1470_R	821	1470	18		NC	71	151
18_1470_G	2261	1470	18		NC	11	60
18_1471_A	7035	1471	18		NC	19	42
10_1471_Y	1211	1471	10		NC	78	62
10_1471_Y	3831	1471	10		NC	110	107
18_1475_R	305	1475	18		NC	80	231
19_1480_Y	7035	1480	19		NC	18	62
15_1481_A	305	1481	15		NC	66	226
6_1482_T	821	1482	6	NCU07143	Syn	10	37
6_1482_T	1303	1482	6	NCU07143	Syn	4	39
3_1483_C	2261	1483	3		NC	14	69
3_1483_C	305	1483	3		NC	40	147
3_1483_C	7035	1483	3		NC	18	81
3_1483_C	1363	1483	3		NC	7	48
10_1483_Y	3114	1483	10		NC	88	55
3_1483_C	322	1483	3		NC	53	187
14_1484_W	1303	1484	14		NC	54	123
14_1484_W	1211	1484	14		NC	60	161
14_1484_W	3831	1484	14		NC	55	166
14_1484_W	3114	1484	14		NC	48	200
14_1484_W	3564	1484	14		NC	31	59
7_1485_Y	7022	1485	7		NC	74	58
18_1485_C	2261	1485	18		NC	10	57
8_1487_R	3566	1487	8		NC	71	51
8_1487_G	309	1487	8		NC	10	57
8_1487_G	305	1487	8		NC	19	57
8_1487_G	3921	1487	8		NC	6	45
6_1488_G	821	1488	6	NCU07143	Syn	4	39
6_1488_G	1303	1488	6	NCU07143	Syn	3	36
12_1488_Y	305	1488	12		NC	26	107
17_1491_R	1303	1491	17		NC	51	81
8_1491_G	2261	1491	8		NC	5	42
5_1491_R	3831	1491	5		NC	89	255
5_1491_R	3564	1491	5		NC	31	127
12_1497_R	305	1497	12		NC	21	75
6_1500_T	821	1500	6	NCU07143	Syn	10	57
6_1500_T	1303	1500	6	NCU07143	Syn	16	54
14_1501_R	1303	1501	14		NC	44	73
14_1501_R	821	1501	14		NC	45	93
14_1501_R	1211	1501	14		NC	44	84
14_1501_R	3831	1501	14		NC	45	114
14_1501_R	3114	1501	14		NC	41	143
14_1501_R	3564	1501	14		NC	31	109
9_1502_Y	821	1502	9		NC	80	56
7_1502_G	1363	1502	7		NC	28	111
10_1502_R	7035	1502	10		NC	15	50
11_1503_C	1363	1503	11		NC	12	63
11_1503_C	821	1503	11		NC	51	181
11_1503_C	322	1503	11		NC	50	57
19_1503_Y	7035	1503	19		NC	15	71
11_1503_C	305	1503	11		NC	47	168
17_1504_R	1303	1504	17		NC	60	74
5_1512_Y	3831	1512	5		NC	109	255
3_1514_C	2261	1514	3		NC	5	42
3_1514_C	305	1514	3		NC	17	78
3_1514_C	7035	1514	3		NC	17	78
3_1514_C	322	1514	3		NC	53	187
9_1515_T	7035	1515	9		NC	13	66
12_1515_Y	3114	1515	12		NC	53	117
16_1515_Y	305	1515	16		NC	38	206
8_1516_R	821	1516	8		NC	84	197
8_1516_R	3566	1516	8		NC	98	213
8_1516_G	309	1516	8		NC	6	45
8_1516_R	7022	1516	8		NC	55	62
8_1516_G	305	1516	8		NC	19	84
18_1518_G	2261	1518	18		NC	16	75
18_1519_T	3246	1519	18		NC	27	30
8_1520_R	821	1520	8		NC	76	147
8_1520_R	3566	1520	8		NC	98	150
18_1520_G	3566	1520	18		NC	56	35
18_1520_G	309	1520	18		NC	45	162
8_1520_R	7022	1520	8		NC	49	79
18_1520_G	106	1520	18		NC	19	84
12_1520_R	3114	1520	12		NC	52	122
12_1520_R	7022	1520	12		NC	24	91
18_1520_G	7022	1520	18		NC	40	52
18_1520_G	2261	1520	18		NC	16	75
18_1520_G	3921	1520	18		NC	18	45
18_1520_G	3562	1520	18		NC	14	35
18_1520_R	305	1520	18		NC	109	211
7_1523_T	3921	1523	7		NC	23	96
7_1524_G	1363	1524	7		NC	31	120
16_1525_R	3566	1525	16		NC	64	108
8_1530_R	3566	1530	8		NC	67	228
3_1530_C	2261	1530	3		NC	3	36
8_1530_G	309	1530	8		NC	3	36
3_1530_C	305	1530	3		NC	5	30
8_1530_G	305	1530	8		NC	15	72
3_1530_C	7035	1530	3		NC	15	72
8_1530_R	3921	1530	8		NC	14	42
3_1530_C	322	1530	3		NC	48	171
[truncated: 998,000+ more rows]
[truncated: 2 more columns]
