# Supplementary material for: Rediscovery by Whole Genome Sequencing: Classical Mutations and Genome Polymorphisms in Neurospora crassa
Source: G3 (Bethesda). 2011 Sep 1;1(4):303–16. doi: 10.1534/g3.111.000307 (PMC3276140; doi:10.1534/g3.111.000307)
Supplement: Supporting Information [file supp_1.4.303_FileS1.zip › FileS1/supplemental data ReadMe.txt]

Text File ReadMe

Merged_indels_18_Nc_Strains 

Merged ID, strain, NCU, Type, size and sequence, position, supercontig, evidence, depth, # reads without indel

Merged ID = supercontig_position
Strain = FGSC number
NCU = ORF designation
Type = NC=non-coding CDS=coding 3'=3'UTR 5'=5'UTR, Int=intronic NA=not annotated
Size and sequence = size-of-indel:sequence-of-indel. A negative number indicates deletion, a positive number indicates insertion
Position = genomic position on supercontig
Supercontig = location
evidence = evidence for indel with "*" > "+"
depth = read depth (255 = max)
# reads without = number of reads crossing this site that did not include the indel


MergedSNP_18_Nc_strains

UniqueID, strain, Position, supercontig, NCU, type, depth, quality score

UniqueID = supercontig_position_consensus base
strain = FGSC #
Position = genomic position in contig
supercontig = location
NCU = ORF designation
type= NA=not annotated NC=non-coding Syn=synonymous Non-Syn=non-synonymous Nonsense=introducing or abolishing a stop codon 3'=3'UTR 5'=5'UTR, Int=intronic, Spl=splice junction
depth = read depth (255 max value)
quality score = phred-like consensus quality (255 max value)
